# Supplementary material for: Characterization of dabrafenib-induced drug insensitivity via cellular barcoding and collateral sensitivity to second-line therapeutics
Source: Sci Rep. 2024 Jan 2;14:286. doi: 10.1038/s41598-023-50443-3 (PMC10762103; doi:10.1038/s41598-023-50443-3)
Supplement: Supplementary file 3 — Supplementary Table 4. [file 41598_2023_50443_MOESM3_ESM.xlsx]

## Sheet: Sheet1
CHROM	POS	REF	ALT	FILTER	GT	AD	AF	DP	F1R2	F2R1	FAD	SB	DepRef	DepAlt	AS_SB_TABLE	ECNT	Gene	Gencode_34_ncbiBuild	Gencode_34_chromosome	Gencode_34_start	Gencode_34_end	Gencode_34_variantClassification	Gencode_34_secondaryVariantClassification	Gencode_34_variantType	Gencode_34_refAllele	Gencode_34_tumorSeqAllele1	Gencode_34_tumorSeqAllele2	Gencode_34_genomeChange	Gencode_34_annotationTranscript	Gencode_34_transcriptStrand	Gencode_34_transcriptExon	Gencode_34_transcriptPos	Gencode_34_cDnaChange	Gencode_34_codonChange	Gencode_34_proteinChange	Gencode_34_gcContent	Gencode_34_referenceContext	Gencode_34_otherTranscripts	Achilles_Top_Genes	CGC_Name	CGC_GeneID	CGC_Chr	CGC_Chr_Band	CGC_Cancer_Somatic_Mut	CGC_Cancer_Germline_Mut	CGC_Tumour_Types__(Somatic_Mutations)	CGC_Tumour_Types_(Germline_Mutations)	CGC_Cancer_Syndrome	CGC_Tissue_Type
chr1	944011	G	A	PASS	0/1	114,240	0.655	DP=358	36,71	46,80	86,163	62,52,130,110	114	240	AS_SB_TABLE=62,52|130,110	ECNT=1	SAMD11	hg38	chr1	944011	944011	MISSENSE		SNP	G	G	A	g.chr1:944011G>A	ENST00000342066.8	+	14	1994	c.1904G>A	c.(1903-1905)gGa>gAa	p.G635E	0.6583541147132169	CTCGGCACAGGAGAGCAGCCC	SAMD11_ENST00000622503.4_MISSENSE_p.G636E/SAMD11_ENST00000618779.4_MISSENSE_p.G573E/SAMD11_ENST00000617307.4_MISSENSE_p.G555E/SAMD11_ENST00000616125.4_MISSENSE_p.G527E/SAMD11_ENST00000618181.4_MISSENSE_p.G510E/SAMD11_ENST00000616016.4_THREE_PRIME_UTR/SAMD11_ENST00000618323.4_THREE_PRIME_UTR/SAMD11_ENST00000620200.4_THREE_PRIME_UTR
chr1	1041350	C	T	PASS	0/1	60,34	0.354	DP=96	20,8	20,12	44,24	26,34,16,18	60	34	AS_SB_TABLE=26,34|16,18	ECNT=1	AGRN	hg38	chr1	1041350	1041350	MISSENSE		SNP	C	C	T	g.chr1:1041350C>T	ENST00000379370.7	+	5	958	c.905C>T	c.(904-906)gCc>gTc	p.A302V	0.7456359102244389	CTGCGCCGCGCCTGCGCCCGC	AGRN_ENST00000620552.4_MISSENSE_p.A164V
chr1	1291584	C	A	PASS	0/1	71,27	0.267	DP=99	28,9	23,8	54,19	23,48,10,17	71	27	AS_SB_TABLE=23,48|10,17	ECNT=1	SCNN1D	hg38	chr1	1291584	1291584	MISSENSE		SNP	C	C	A	g.chr1:1291584C>A	ENST00000338555.6	+	15	3035	c.1891C>A	c.(1891-1893)Cag>Aag	p.Q631K	0.6882793017456359	GGCTGGGCCCCAGCCCCTTGA	SCNN1D_ENST00000379116.10_MISSENSE_p.Q795K/SCNN1D_ENST00000325425.12_MISSENSE_p.Q697K/SCNN1D_ENST00000400928.7_MISSENSE_p.Q631K
chr1	1354220	G	A	PASS	0/1	104,70	0.418	DP=180	36,25	32,21	70,50	51,53,35,35	104	70	AS_SB_TABLE=51,53|35,35	ECNT=1	MXRA8	hg38	chr1	1354220	1354220	MISSENSE		SNP	G	G	A	g.chr1:1354220G>A	ENST00000309212.10	-	7	1149	c.1118C>T	c.(1117-1119)tCg>tTg	p.S373L	0.6583541147132169	CTTCTGGTCCGAGTATTCGTA	MXRA8_ENST00000477278.3_MISSENSE_p.S364L/MXRA8_ENST00000445648.5_MISSENSE_p.S373L/MXRA8_ENST00000342753.8_MISSENSE_p.S272L/DVL1_ENST00000378888.10_FIVE_PRIME_FLANK
chr1	3385164	C	G	PASS	1|0	161,56	0.263	DP=221	50,15	52,23	108,38	1|0:3385157_C_T:3385157:88,73,34,22	161	56	AS_SB_TABLE=88,73|34,22	ECNT=2	PRDM16	hg38	chr1	3385164	3385164	MISSENSE		SNP	C	C	G	g.chr1:3385164C>G	ENST00000270722.10	+	4	508	c.451C>G	c.(451-453)Ctg>Gtg	p.L151V	0.6134663341645885	CTCCGAAGACCTGGGCAGTGA	PRDM16_ENST00000378391.6_MISSENSE_p.L151V/PRDM16_ENST00000511072.5_MISSENSE_p.L152V/PRDM16_ENST00000514189.5_MISSENSE_p.L152V		PR_%20_domain_%20_containing_%20_16	63976	1	1p36.23-p33	yes		"MDS_%2C__%20_AML"			L
chr1	5909177	G	A	PASS	0/1	55,165	0.748	DP=222	20,61	16,48	36,109	27,28,82,83	55	165	AS_SB_TABLE=27,28|82,83	ECNT=1	NPHP4	hg38	chr1	5909177	5909177	MISSENSE		SNP	G	G	A	g.chr1:5909177G>A	ENST00000378156.9	-	12	1698	c.1478C>T	c.(1477-1479)cCg>cTg	p.P493L	0.6408977556109726	TGAGTTCTGCGGGGCAGCGAG	NPHP4_ENST00000622020.4_MISSENSE_p.P493L
chr1	6444539	C	G	PASS	0/1	136,66	0.326	DP=205	35,21	55,22	92,44	70,66,35,31	136	66	AS_SB_TABLE=70,66|35,31	ECNT=1	ESPN	hg38	chr1	6444539	6444539	MISSENSE		SNP	C	C	G	g.chr1:6444539C>G	ENST00000645284.1	+	6	1229	c.1049C>G	c.(1048-1050)cCg>cGg	p.P350R	0.6109725685785536	GCTAAGCAGCCGGATTCAGGC	ESPN_ENST00000636330.1_MISSENSE_p.P350R/ESPN_ENST00000416731.5_FIVE_PRIME_FLANK/ESPN_ENST00000461727.6_FIVE_PRIME_FLANK/AL031848.1_ENST00000419034.1_RNA
chr1	7664538	C	T	PASS	0/1	67,174	0.724	DP=246	26,66	17,52	46,122	32,35,87,87	67	174	AS_SB_TABLE=32,35|87,87	ECNT=1	CAMTA1	hg38	chr1	7664538	7664538	MISSENSE		SNP	C	C	T	g.chr1:7664538C>T	ENST00000303635.12	+	9	2068	c.1991C>T	c.(1990-1992)aCg>aTg	p.T664M	0.6458852867830424	CACGTGGAGACGCGGATCGAG			calmodulin_%20_binding_%20_transcription_%20_activator_%20_1	611501	1	1p36.31-p36.23	yes		epitheliod_%20_hemangioendothelioma			M
chr1	7830128	G	A	PASS	0/1	140,236	0.622	DP=387	46,75	47,77	95,157	61,79,108,128	140	236	AS_SB_TABLE=61,79|108,128	ECNT=1	PER3	hg38	chr1	7830128	7830128	MISSENSE		SNP	G	G	A	g.chr1:7830128G>A	ENST00000377532.7	+	18	3405	c.3181G>A	c.(3181-3183)Gaa>Aaa	p.E1061K	0.5012468827930174	ACCTCCCAGCGAATCCCCATC	PER3_ENST00000361923.2_MISSENSE_p.E1052K/PER3_ENST00000613533.4_MISSENSE_p.E1061K/PER3_ENST00000614998.4_MISSENSE_p.E1042K/Z98884.1_ENST00000451646.1_FIVE_PRIME_FLANK
chr1	10267459	A	T	PASS	0/1	103,21	0.185	DP=126	28,8	43,6	72,16	58,45,12,9	103	21	AS_SB_TABLE=58,45|12,9	ECNT=1	KIF1B	hg38	chr1	10267459	10267459	MISSENSE		SNP	A	A	T	g.chr1:10267459A>T	ENST00000377081.5	+	5	588	c.509A>T	c.(508-510)gAa>gTa	p.E170V	0.4538653366583541	CGTGTGCGTGAACACCCACTT	KIF1B_ENST00000377086.5_MISSENSE_p.E170V/KIF1B_ENST00000377093.8_MISSENSE_p.E170V/KIF1B_ENST00000263934.10_MISSENSE_p.E170V/KIF1B_ENST00000377083.5_MISSENSE_p.E170V/KIF1B_ENST00000620295.2_MISSENSE_p.E170V/KIF1B_ENST00000622724.3_MISSENSE_p.E170V
chr1	11098152	G	A	PASS	0/1	134,50	0.284	DP=186	48,13	34,21	90,35	61,73,21,29	134	50	AS_SB_TABLE=61,73|21,29	ECNT=1	EXOSC10	hg38	chr1	11098152	11098152	MISSENSE		SNP	G	G	A	g.chr1:11098152G>A	ENST00000376936.9	-	2	154	c.116C>T	c.(115-117)gCt>gTt	p.A39V	0.39650872817955113	GGACCCAAGAGCAAACTGTCA	EXOSC10_ENST00000304457.11_MISSENSE_p.A39V/EXOSC10-AS1_ENST00000447600.1_FIVE_PRIME_FLANK	Colon(179_%3B_105_%20_1987_%20_14326_%20_27364_%20_29542)
chr1	11706410	C	T	PASS	0/1	175,65	0.266	DP=243	59,23	57,20	127,46	90,85,30,35	175	65	AS_SB_TABLE=90,85|30,35	ECNT=1	DRAXIN	hg38	chr1	11706410	11706410	MISSENSE		SNP	C	C	T	g.chr1:11706410C>T	ENST00000294485.6	+	2	306	c.152C>T	c.(151-153)aCg>aTg	p.T51M	0.6882793017456359	GCGCTGTGGACGCCTCAGGCC
chr1	12777085	C	T	PASS	0/1	170,95	0.36	DP=270	50,31	65,34	118,66	95,75,57,38	170	95	AS_SB_TABLE=95,75|57,38	ECNT=1	PRAMEF12	hg38	chr1	12777085	12777085	MISSENSE		SNP	C	C	T	g.chr1:12777085C>T	ENST00000357726.4	+	3	965	c.938C>T	c.(937-939)tCt>tTt	p.S313F	0.5635910224438903	AAGCATCTCTCTTGGTGCCCG
chr1	13175471	G	A	PASS	0/1	212,81	0.28	DP=300	57,25	78,28	143,55	123,89,48,33	212	81	AS_SB_TABLE=123,89|48,33	ECNT=1	PRAMEF9	hg38	chr1	13175471	13175471	MISSENSE		SNP	G	G	A	g.chr1:13175471G>A	ENST00000415919.2	+	2	285	c.191G>A	c.(190-192)cGc>cAc	p.R64H	0.6209476309226932	TGGCCCTTCCGCCGCCTCCCT
chr1	13198460	G	T	PASS	0/1	0,46	0.975	DP=49	0,11	0,23	0,37	0,0,33,13	0	46	AS_SB_TABLE=0,0|33,13	ECNT=1	PRAMEF13	hg38	chr1	13198460	13198460	MISSENSE		SNP	G	G	T	g.chr1:13198460G>T	ENST00000625019.3	-	3	837	c.734C>A	c.(733-735)tCc>tAc	p.S245Y	0.428927680798005	ATCTGACGTGGAATGATGGCA	PRAMEF13_ENST00000638454.1_FIVE_PRIME_FLANK
chr1	13224919	T	A	PASS	0/1	210,74	0.269	DP=288	72,29	63,19	138,50	115,95,34,40	210	74	AS_SB_TABLE=115,95|34,40	ECNT=1	PRAMEF18	hg38	chr1	13224919	13224919	MISSENSE		SNP	T	T	A	g.chr1:13224919T>A	ENST00000624297.2	-	2	802	c.802A>T	c.(802-804)Aac>Tac	p.N268Y	0.48129675810473815	ATCTGGAGGTTCTCCAGCCTG
chr1	13225047	C	A	PASS	0/1	228,62	0.207	DP=301	96,28	59,11	163,43	114,114,34,28	228	62	AS_SB_TABLE=114,114|34,28	ECNT=2	PRAMEF18	hg38	chr1	13225047	13225047	MISSENSE		SNP	C	C	A	g.chr1:13225047C>A	ENST00000624297.2	-	2	674	c.674G>T	c.(673-675)aGc>aTc	p.S225I	0.456359102244389	CAGGTAACGGCTAAACTCTAC
chr1	13225068	A	G	PASS	0/1	211,67	0.245	DP=279	81,26	61,17	155,50	109,102,38,29	211	67	AS_SB_TABLE=109,102|38,29	ECNT=2	PRAMEF18	hg38	chr1	13225068	13225068	MISSENSE		SNP	A	A	G	g.chr1:13225068A>G	ENST00000624297.2	-	2	653	c.653T>C	c.(652-654)cTg>cCg	p.L218P	0.4513715710723192	TATCATACACAGCCAGCACAT
chr1	15936220	C	A	PASS	0/1	121,56	0.33	DP=187	28,15	44,17	81,40	55,66,25,31	121	56	AS_SB_TABLE=55,66|25,31	ECNT=1	SPEN	hg38	chr1	15936220	15936220	MISSENSE		SNP	C	C	A	g.chr1:15936220C>A	ENST00000375759.8	+	11	10341	c.9980C>A	c.(9979-9981)gCc>gAc	p.A3327D	0.6034912718204489	CAGTTTCCCGCCGCTTCCTCT
chr1	16129528	C	T	PASS	0/1	120,58	0.342	DP=182	34,22	35,15	76,39	60,60,32,26	120	58	AS_SB_TABLE=60,60|32,26	ECNT=1	EPHA2	hg38	chr1	16129528	16129528	MISSENSE		SNP	C	C	T	g.chr1:16129528C>T	ENST00000358432.8	-	16	2868	c.2731G>A	c.(2731-2733)Gag>Aag	p.E911K	0.6458852867830424	TCCAGCCACTCGGACACCGTG
chr1	22595260	G	A	PASS	0/1	168,97	0.359	DP=268	48,23	66,37	117,65	92,76,50,47	168	97	AS_SB_TABLE=92,76|50,47	ECNT=1	EPHA8	hg38	chr1	22595260	22595260	NONSENSE		SNP	G	G	A	g.chr1:22595260G>A	ENST00000166244.8	+	8	1781	c.1634G>A	c.(1633-1635)tGg>tAg	p.W545*	0.655860349127182	ACCATTGTCTGGATCTGCCTG
chr1	25227502	T	C	PASS	0/1	99,34	0.261	DP=134	34,11	31,12	67,23	50,49,19,15	99	34	AS_SB_TABLE=50,49|19,15	ECNT=1	SYF2	hg38	chr1	25227502	25227502	MISSENSE		SNP	T	T	C	g.chr1:25227502T>C	ENST00000236273.9	-	5	442	c.407A>G	c.(406-408)cAt>cGt	p.H136R	0.34413965087281795	GGTCAACCGATGATACTGGCG	SYF2_ENST00000354361.3_MISSENSE_p.H94R
chr1	28466441	C	T	PASS	0/1	71,34	0.371	DP=106	26,10	15,15	43,25	37,34,19,15	71	34	AS_SB_TABLE=37,34|19,15	ECNT=1	PHACTR4	hg38	chr1	28466441	28466441	MISSENSE		SNP	C	C	T	g.chr1:28466441C>T	ENST00000373836.4	+	5	740	c.526C>T	c.(526-528)Cca>Tca	p.P176S	0.46633416458852867	TGTACCCAAACCACCTTTACT	PHACTR4_ENST00000373839.8_MISSENSE_p.P166S
chr1	36176477	C	T	PASS	0/1	66,43	0.377	DP=110	20,11	26,15	47,28	27,39,20,23	66	43	AS_SB_TABLE=27,39|20,23	ECNT=1	MAP7D1	hg38	chr1	36176477	36176477	NONSENSE		SNP	C	C	T	g.chr1:36176477C>T	ENST00000373150.8	+	8	1253	c.1033C>T	c.(1033-1035)Cga>Tga	p.R345*	0.7655860349127181	CAGCGTCACCCGAAGCGTGCA	MAP7D1_ENST00000316156.8_NONSENSE_p.R340*/MAP7D1_ENST00000373151.6_NONSENSE_p.R377*
chr1	43181717	C	T	PASS	0/1	90,51	0.357	DP=144	23,12	35,17	64,35	38,52,21,30	90	51	AS_SB_TABLE=38,52|21,30	ECNT=1	CFAP57	hg38	chr1	43181717	43181717	MISSENSE		SNP	C	C	T	g.chr1:43181717C>T	ENST00000372492.8	+	3	665	c.341C>T	c.(340-342)gCt>gTt	p.A114V	0.4164588528678304	ATTAGCATGGCTTTTTCTCCA	CFAP57_ENST00000528956.5_MISSENSE_p.A114V/CFAP57_ENST00000610710.4_MISSENSE_p.A114V
chr1	46345143	A	G	PASS	0/1	13,59	0.811	DP=74	3,25	4,9	9,42	5,8,21,38	13	59	AS_SB_TABLE=5,8|21,38	ECNT=1	NSUN4	hg38	chr1	46345143	46345143	SPLICE_SITE	MISSENSE	SNP	A	A	G	g.chr1:46345143A>G	ENST00000474844.5	+	2	1086	c.436A>G	c.(436-438)Aga>Gga	p.R146G	0.48877805486284287	CCCTCCTGCCAGGTAGGATCT	NSUN4_ENST00000537428.2_SPLICE_SITE_p.R97G/NSUN4_ENST00000498008.5_THREE_PRIME_UTR
chr1	48776630	T	C	PASS	0/1	75,24	0.25	DP=100	30,10	29,9	59,19	49,26,15,9	75	24	AS_SB_TABLE=49,26|15,9	ECNT=1	BEND5	hg38	chr1	48776630	48776630	MISSENSE		SNP	T	T	C	g.chr1:48776630T>C	ENST00000371833.4	-	1	262	c.202A>G	c.(202-204)Aag>Gag	p.K68E	0.7107231920199502	ATCTGGGCCTTGTGGAGCAAC	AGBL4_ENST00000371839.6_INTRON/AGBL4_ENST00000371838.5_INTRON
chr1	52237616	C	T	PASS	0/1	163,69	0.28	DP=237	47,21	62,21	114,44	90,73,34,35	163	69	AS_SB_TABLE=90,73|34,35	ECNT=1	ZFYVE9	hg38	chr1	52237616	52237616	MISSENSE		SNP	C	C	T	g.chr1:52237616C>T	ENST00000371591.1	+	3	330	c.199C>T	c.(199-201)Cca>Tca	p.P67S	0.39650872817955113	TGAGTCACAACCACAACTGAA	ZFYVE9_ENST00000357206.6_MISSENSE_p.P67S/ZFYVE9_ENST00000287727.7_MISSENSE_p.P67S
chr1	53215999	G	T	PASS	0/1	85,59	0.377	DP=147	27,19	27,18	62,37	49,36,33,26	85	59	AS_SB_TABLE=49,36|33,26	ECNT=1	CZIB	hg38	chr1	53215999	53215999	MISSENSE		SNP	G	G	T	g.chr1:53215999G>T	ENST00000294360.5	-	7	456	c.397C>A	c.(397-399)Cag>Aag	p.Q133K	0.4688279301745636	ACCTTCTCCTGCAGATTAATG	AL606760.2_ENST00000452466.1_FIVE_PRIME_FLANK/AL606760.3_ENST00000569869.1_FIVE_PRIME_FLANK
chr1	56740761	G	T	PASS	0/1	48,22	0.309	DP=70	22,8	11,7	35,15	24,24,13,9	48	22	AS_SB_TABLE=24,24|13,9	ECNT=1	FYB2	hg38	chr1	56740761	56740761	MISSENSE		SNP	G	G	T	g.chr1:56740761G>T	ENST00000343433.7	-	13	1753	c.1639C>A	c.(1639-1641)Caa>Aaa	p.Q547K	0.38403990024937656	TTGAAGAATTGCTGCAGTCTT
chr1	56960175	C	A	PASS	0/1	103,12	0.112	DP=122	32,3	30,4	70,8	42,61,5,7	103	12	AS_SB_TABLE=42,61|5,7	ECNT=1	C8B	hg38	chr1	56960175	56960175	SPLICE_SITE	MISSENSE	SNP	C	C	A	g.chr1:56960175C>A	ENST00000371237.9	-	2	161	c.94G>T	c.(94-96)Ggt>Tgt	p.G32C	0.3940149625935162	GGCCTTTCACCTCTAAAAGTC	C8B_ENST00000543257.5_DE_NOVO_START_OUT_FRAME/C8B_ENST00000535057.5_DE_NOVO_START_OUT_FRAME/AL161740.1_ENST00000417420.1_FIVE_PRIME_FLANK
chr1	90716876	G	T	PASS	0/1	192,23	0.122	DP=223	76,10	58,8	143,19	76,116,8,15	192	23	AS_SB_TABLE=76,116|8,15	ECNT=1	BARHL2	hg38	chr1	90716876	90716876	MISSENSE		SNP	G	G	T	g.chr1:90716876G>T	ENST00000370445.5	-	1	427	c.320C>A	c.(319-321)cCt>cAt	p.P107H	0.6508728179551122	TTGGGGCAAAGGCTGCAAACT	AC092805.1_ENST00000660766.1_FIVE_PRIME_FLANK/AC092805.1_ENST00000662386.1_FIVE_PRIME_FLANK	GBM(199_%3B_3561_%20_4100_%20_22440)
chr1	100539612	G	A	PASS	0/1	21,44	0.674	DP=65	11,15	3,13	14,30	10,11,25,19	21	44	AS_SB_TABLE=10,11|25,19	ECNT=1	GPR88	hg38	chr1	100539612	100539612	MISSENSE		SNP	G	G	A	g.chr1:100539612G>A	ENST00000315033.5	+	2	1083	c.646G>A	c.(646-648)Gtg>Atg	p.V216M	0.7805486284289277	CCTGGGCATCGTGCGCCGCGT
chr1	103754762	T	A	PASS	0/1	95,24	0.206	DP=120	27,6	35,11	76,19	21,74,6,18	95	24	AS_SB_TABLE=21,74|6,18	ECNT=1	AMY1C	hg38	chr1	103754762	103754762	MISSENSE		SNP	T	T	A	g.chr1:103754762T>A	ENST00000370079.3	+	7	1113	c.1049T>A	c.(1048-1050)tTt>tAt	p.F350Y	0.32917705735660846	CCTTATGGATTTACACGAGTA
chr1	111192195	A	G	PASS	0/1	150,73	0.332	DP=235	41,23	53,21	99,49	80,70,37,36	150	73	AS_SB_TABLE=80,70|37,36	ECNT=1	DENND2D	hg38	chr1	111192195	111192195	MISSENSE		SNP	A	A	G	g.chr1:111192195A>G	ENST00000369752.5	-	8	964	c.908T>C	c.(907-909)aTg>aCg	p.M303T	0.5536159600997507	TACTCCAACCATGAAGGGGGT	DENND2D_ENST00000357640.9_MISSENSE_p.M306T
chr1	111318580	C	A	PASS	0/1	163,19	0.118	DP=186	48,6	53,8	111,14	81,82,10,9	163	19	AS_SB_TABLE=81,82|10,9	ECNT=1	CHIA	hg38	chr1	111318580	111318580	MISSENSE		SNP	C	C	A	g.chr1:111318580C>A	ENST00000369740.6	+	9	985	c.817C>A	c.(817-819)Ctg>Atg	p.L273M	0.48129675810473815	CAACTTCATCCTGAGCAACCC	CHIA_ENST00000430615.1_MISSENSE_p.L165M/CHIA_ENST00000353665.10_MISSENSE_p.L112M/CHIA_ENST00000483391.5_MISSENSE_p.L112M/CHIA_ENST00000343320.10_MISSENSE_p.L273M/CHIA_ENST00000451398.6_MISSENSE_p.L112M/AL356387.1_ENST00000426321.1_RNA
chr1	152218928	C	T	PASS	0/1	381,99	0.218	DP=488	128,40	118,32	261,72	196,185,49,50	381	99	AS_SB_TABLE=196,185|49,50	ECNT=1	HRNR	hg38	chr1	152218928	152218928	MISSENSE		SNP	C	C	T	g.chr1:152218928C>T	ENST00000368801.4	-	3	2777	c.2701G>A	c.(2701-2703)Ggg>Agg	p.G901R	0.5985037406483791	GGAGACTGCCCTGACCCAGAC	FLG-AS1_ENST00000669830.1_RNA/FLG-AS1_ENST00000653548.1_RNA/FLG-AS1_ENST00000420707.5_RNA
chr1	152309790	C	T	PASS	0/1	236,132	0.347	DP=378	84,35	82,52	176,93	103,133,67,65	236	132	AS_SB_TABLE=103,133|67,65	ECNT=1	FLG	hg38	chr1	152309790	152309790	MISSENSE		SNP	C	C	T	g.chr1:152309790C>T	ENST00000368799.2	-	3	5168	c.5096G>A	c.(5095-5097)cGc>cAc	p.R1699H	0.5810473815461347	ATCTTGTCTGCGCCCAGTGCC	FLG-AS1_ENST00000669830.1_RNA/FLG-AS1_ENST00000653548.1_RNA/FLG-AS1_ENST00000420707.5_RNA/FLG-AS1_ENST00000392688.7_FIVE_PRIME_FLANK/FLG-AS1_ENST00000665223.1_FIVE_PRIME_FLANK
chr1	155295273	C	G	PASS	0/1	159,75	0.318	DP=239	54,24	46,23	120,56	72,87,29,46	159	75	AS_SB_TABLE=72,87|29,46	ECNT=1	PKLR	hg38	chr1	155295273	155295273	MISSENSE		SNP	C	C	G	g.chr1:155295273C>G	ENST00000392414.7	-	5	558	c.444G>C	c.(442-444)aaG>aaC	p.K148N	0.6783042394014963	CCTGGGAGCCCTTCACCAGCT	PKLR_ENST00000342741.6_MISSENSE_p.K179N
chr1	155322105	A	T	PASS	0/1	57,140	0.714	DP=211	13,36	21,58	39,98	24,33,66,74	57	140	AS_SB_TABLE=24,33|66,74	ECNT=1	RUSC1	hg38	chr1	155322105	155322105	MISSENSE		SNP	A	A	T	g.chr1:155322105A>T	ENST00000368352.10	+	2	516	c.332A>T	c.(331-333)gAt>gTt	p.D111V	0.6458852867830424	TCCTGCTCAGATCTTAGCCCC	RUSC1_ENST00000368354.7_MISSENSE_p.D111V/RUSC1_ENST00000292254.8_FIVE_PRIME_FLANK/RUSC1_ENST00000368347.8_FIVE_PRIME_FLANK/RUSC1_ENST00000368349.8_FIVE_PRIME_FLANK/RUSC1_ENST00000471876.5_FIVE_PRIME_FLANK/RUSC1_ENST00000490373.5_FIVE_PRIME_FLANK/RUSC1-AS1_ENST00000443642.1_RNA/RUSC1-AS1_ENST00000446880.5_FIVE_PRIME_FLANK/RUSC1-AS1_ENST00000543656.2_FIVE_PRIME_FLANK
chr1	157125721	A	G	PASS	0/1	97,134	0.584	DP=237	39,47	28,47	68,96	48,49,71,63	97	134	AS_SB_TABLE=48,49|71,63	ECNT=1	ETV3	hg38	chr1	157125721	157125721	MISSENSE		SNP	A	A	G	g.chr1:157125721A>G	ENST00000368192.9	-	5	752	c.659T>C	c.(658-660)aTt>aCt	p.I220T	0.5685785536159601	CTGATGGCCAATCCCTCCTCC	CYCSP52_ENST00000422857.1_FIVE_PRIME_FLANK
chr1	157578842	C	T	PASS	0/1	30,61	0.657	DP=93	11,21	7,17	21,40	15,15,27,34	30	61	AS_SB_TABLE=15,15|27,34	ECNT=1	FCRL4	hg38	chr1	157578842	157578842	MISSENSE		SNP	C	C	T	g.chr1:157578842C>T	ENST00000271532.2	-	9	1429	c.1288G>A	c.(1288-1290)Gct>Act	p.A430T	0.4937655860349127	GGGCCTGGAGCGGGAGGGAGC
chr1	158777321	G	T	PASS	0/1	70,32	0.318	DP=109	21,13	28,8	50,23	41,29,13,19	70	32	AS_SB_TABLE=41,29|13,19	ECNT=1	OR6N2	hg38	chr1	158777321	158777321	MISSENSE		SNP	G	G	T	g.chr1:158777321G>T	ENST00000641131.1	-	2	356	c.315C>A	c.(313-315)caC>caA	p.H105Q	0.47381546134663344	CTCCCAAGGAGTGGAAGAAGT	OR6N2_ENST00000339258.1_MISSENSE_p.H105Q
chr1	159306186	C	T	PASS	0/1	33,86	0.727	DP=121	18,27	5,29	23,63	17,16,35,51	33	86	AS_SB_TABLE=17,16|35,51	ECNT=1	FCER1A	hg38	chr1	159306186	159306186	MISSENSE		SNP	C	C	T	g.chr1:159306186C>T	ENST00000368115.5	+	5	629	c.530C>T	c.(529-531)aCg>aTg	p.T177M	0.5012468827930174	TACTACTGTACGGGCAAAGTG	FCER1A_ENST00000368114.1_MISSENSE_p.T144M
chr1	159929665	G	A	PASS	0/1	122,46	0.288	DP=172	42,17	43,17	88,35	75,47,28,18	122	46	AS_SB_TABLE=75,47|28,18	ECNT=1	IGSF9	hg38	chr1	159929665	159929665	MISSENSE		SNP	G	G	A	g.chr1:159929665G>A	ENST00000368094.6	-	17	2514	c.2299C>T	c.(2299-2301)Cgc>Tgc	p.R767C	0.6733167082294265	CGGCGGCGGCGGGCAGCCCTG	IGSF9_ENST00000361509.7_MISSENSE_p.R751C/IGSF9_ENST00000611023.1_INTRON/TAGLN2_ENST00000368097.9_FIVE_PRIME_FLANK
chr1	160123240	G	A	PASS	0/1	175,71	0.294	DP=250	43,16	71,29	116,48	104,71,44,27	175	71	AS_SB_TABLE=104,71|44,27	ECNT=1	ATP1A2	hg38	chr1	160123240	160123240	MISSENSE		SNP	G	G	A	g.chr1:160123240G>A	ENST00000361216.8	+	4	308	c.205G>A	c.(205-207)Gtt>Att	p.V69I	0.6234413965087282	GGCTCAGGACGTTCTGGCTCG	ATP1A2_ENST00000392233.7_MISSENSE_p.V69I
chr1	161156964	C	G	PASS	0/1	18,52	0.733	DP=72	6,18	5,13	11,32	11,7,28,24	18	52	AS_SB_TABLE=11,7|28,24	ECNT=1	UFC1	hg38	chr1	161156964	161156964	MISSENSE		SNP	C	C	G	g.chr1:161156964C>G	ENST00000368003.6	+	2	158	c.138C>G	c.(136-138)aaC>aaG	p.N46K	0.49625935162094764	TGGAGAACAACAAGAATGCTG	USP21_ENST00000289865.12_FIVE_PRIME_FLANK/USP21_ENST00000368001.1_FIVE_PRIME_FLANK/USP21_ENST00000368002.8_FIVE_PRIME_FLANK/AL590714.1_ENST00000420498.1_RNA
chr1	175123501	C	T	PASS	0/1	122,247	0.656	DP=378	47,77	35,77	83,159	60,62,128,119	122	247	AS_SB_TABLE=60,62|128,119	ECNT=1	TNN	hg38	chr1	175123501	175123501	MISSENSE		SNP	C	C	T	g.chr1:175123501C>T	ENST00000239462.9	+	12	2890	c.2752C>T	c.(2752-2754)Cgc>Tgc	p.R918C	0.5411471321695761	GTACATGGTGCGCTACACCTC	TNN_ENST00000621086.1_MISSENSE_p.R741C/TNN_ENST00000622870.4_MISSENSE_p.R741C
chr1	176945954	C	A	PASS	0/1	82,13	0.145	DP=98	26,4	28,4	58,9	45,37,6,7	82	13	AS_SB_TABLE=45,37|6,7	ECNT=1	ASTN1	hg38	chr1	176945954	176945954	MISSENSE		SNP	C	C	A	g.chr1:176945954C>A	ENST00000367657.7	-	13	2412	c.2221G>T	c.(2221-2223)Gcc>Tcc	p.A741S	0.4538653366583541	ACCTGTCCGGCAGCCACTTCC	ASTN1_ENST00000361833.7_MISSENSE_p.A741S/ASTN1_ENST00000424564.2_MISSENSE_p.A741S
chr1	177164607	C	T	PASS	0/1	68,44	0.401	DP=115	22,16	20,15	50,33	29,39,17,27	68	44	AS_SB_TABLE=29,39|17,27	ECNT=1	ASTN1	hg38	chr1	177164607	177164607	MISSENSE		SNP	C	C	T	g.chr1:177164607C>T	ENST00000367657.7	-	1	261	c.70G>A	c.(70-72)Gcc>Acc	p.A24T	0.6882793017456359	ACGTCGCCGGCGGCCGTGGCC	ASTN1_ENST00000361833.7_MISSENSE_p.A24T/ASTN1_ENST00000424564.2_MISSENSE_p.A24T
chr1	182453959	G	A	PASS	0/1	45,33	0.414	DP=78	18,12	15,11	33,23	28,17,20,13	45	33	AS_SB_TABLE=28,17|20,13	ECNT=2	RGSL1	hg38	chr1	182453959	182453959	SPLICE_SITE	SILENT	SNP	G	G	A	g.chr1:182453959G>A	ENST00000294854.13	+	2	35	c.15G>A	c.(13-15)gaG>gaA	p.E5E	0.3640897755610973	TCCATATAGAGATAATTGGTT		Ovarian(71_%3B_11_%20_616_%20_11292_%20_12944_%20_18021_%20_32289_%20_33994_%20_41738_%20_46526)
chr1	182454011	G	A	PASS	0/1	75,22	0.204	DP=100	17,6	24,6	54,13	38,37,10,12	75	22	AS_SB_TABLE=38,37|10,12	ECNT=2	RGSL1	hg38	chr1	182454011	182454011	MISSENSE		SNP	G	G	A	g.chr1:182454011G>A	ENST00000294854.13	+	2	87	c.67G>A	c.(67-69)Gat>Aat	p.D23N	0.341645885286783	AGTCTTTGCCGATTTTTTCAA		Ovarian(71_%3B_11_%20_616_%20_11292_%20_12944_%20_18021_%20_32289_%20_33994_%20_41738_%20_46526)
chr1	196914549	G	A	PASS	0/1	109,48	0.32	DP=159	35,20	30,8	67,31	52,57,22,26	109	48	AS_SB_TABLE=52,57|22,26	ECNT=1	CFHR4	hg38	chr1	196914549	196914549	MISSENSE		SNP	G	G	A	g.chr1:196914549G>A	ENST00000367416.6	+	8	1369	c.1232G>A	c.(1231-1233)cGg>cAg	p.R411Q	0.341645885286783	AATGGCATGCGGTTTAAGCTC	CFHR4_ENST00000608469.6_MISSENSE_p.R412Q/CFHR4_ENST00000251424.8_MISSENSE_p.R165Q/CFHR4_ENST00000367418.2_MISSENSE_p.R165Q
chr1	197929174	T	C	PASS	0/1	92,34	0.313	DP=128	24,12	27,12	54,24	41,51,17,17	92	34	AS_SB_TABLE=41,51|17,17	ECNT=1	LHX9	hg38	chr1	197929174	197929174	MISSENSE		SNP	T	T	C	g.chr1:197929174T>C	ENST00000367387.6	+	5	1561	c.1109T>C	c.(1108-1110)aTc>aCc	p.I370T	0.41895261845386533	AATCCCACTATCACTGTAGTG	LHX9_ENST00000367390.7_MISSENSE_p.I361T/LHX9_ENST00000561173.5_INTRON/LHX9_ENST00000367391.5_INTRON
chr1	201206197	C	T	PASS	0/1	99,41	0.324	DP=143	46,22	18,6	67,32	48,51,22,19	99	41	AS_SB_TABLE=48,51|22,19	ECNT=1	IGFN1	hg38	chr1	201206197	201206197	MISSENSE		SNP	C	C	T	g.chr1:201206197C>T	ENST00000335211.9	+	12	1435	c.1304C>T	c.(1303-1305)tCc>tTc	p.S435F	0.5810473815461347	GGAGAGAAATCCAGAGAGCAG	IGFN1_ENST00000295591.12_INTRON
chr1	202128191	G	A	PASS	0/1	61,154	0.712	DP=226	13,44	27,54	42,104	29,32,75,79	61	154	AS_SB_TABLE=29,32|75,79	ECNT=1	GPR37L1	hg38	chr1	202128191	202128191	MISSENSE		SNP	G	G	A	g.chr1:202128191G>A	ENST00000367282.6	+	2	1128	c.1081G>A	c.(1081-1083)Gtg>Atg	p.V361M	0.6209476309226932	CAACAGCACCGTGGTGGGCCT
chr1	205083731	T	A	PASS	0/1	78,34	0.326	DP=120	17,6	35,21	57,27	35,43,19,15	78	34	AS_SB_TABLE=35,43|19,15	ECNT=1	TMEM81	hg38	chr1	205083731	205083731	MISSENSE		SNP	T	T	A	g.chr1:205083731T>A	ENST00000367167.4	-	1	730	c.590A>T	c.(589-591)gAt>gTt	p.D197V	0.4763092269326683	TAACTTCTGATCCTCAGTAAG
chr1	205935760	C	T	PASS	0/1	32,87	0.725	DP=123	13,34	8,22	21,57	15,17,38,49	32	87	AS_SB_TABLE=15,17|38,49	ECNT=1	SLC26A9	hg38	chr1	205935760	205935760	MISSENSE		SNP	C	C	T	g.chr1:205935760C>T	ENST00000340781.8	-	1	63	c.61G>A	c.(61-63)Gac>Aac	p.D21N	0.5536159600997507	AACTCATCGTCGAAGAGGGTA	SLC26A9_ENST00000367135.8_MISSENSE_p.D21N/SLC26A9_ENST00000367134.2_MISSENSE_p.D21N/AL713965.1_ENST00000421166.1_RNA
chr1	206648816	C	T	PASS	0/1	116,27	0.21	DP=149	39,16	38,5	82,21	48,68,15,12	116	27	AS_SB_TABLE=48,68|15,12	ECNT=1	DYRK3	hg38	chr1	206648816	206648816	MISSENSE		SNP	C	C	T	g.chr1:206648816C>T	ENST00000367109.7	+	3	1786	c.1618C>T	c.(1618-1620)Cgg>Tgg	p.R540W	0.46633416458852867	GTCAGGGAAACGGGTAGTTAA	DYRK3_ENST00000367106.1_MISSENSE_p.R520W/DYRK3_ENST00000367108.7_MISSENSE_p.R520W/DYRK3_ENST00000649163.1_THREE_PRIME_UTR	Melanoma(164_%3B_427_%20_2622_%20_26826_%20_51707)
chr1	211481277	G	A	PASS	0/1	204,101	0.34	DP=313	53,28	80,37	139,71	111,93,52,49	204	101	AS_SB_TABLE=111,93|52,49	ECNT=1	RD3	hg38	chr1	211481277	211481277	MISSENSE		SNP	G	G	A	g.chr1:211481277G>A	ENST00000367002.4	-	2	1303	c.139C>T	c.(139-141)Cgc>Tgc	p.R47C	0.6109725685785536	GCATTGCTGCGCTCCCGCTGC
chr1	215813874	T	A	PASS	0/1	98,44	0.321	DP=149	30,18	32,10	69,32	35,63,17,27	98	44	AS_SB_TABLE=35,63|17,27	ECNT=1	USH2A	hg38	chr1	215813874	215813874	NONSENSE		SNP	T	T	A	g.chr1:215813874T>A	ENST00000307340.8	-	49	10040	c.9601A>T	c.(9601-9603)Aag>Tag	p.K3201*	0.3690773067331671	TGTCCAGGCTTGGGGTTATAG	USH2A_ENST00000674083.1_NONSENSE_p.K3201*
chr1	215877815	C	T	PASS	0/1	106,46	0.315	DP=156	32,11	30,18	67,30	54,52,25,21	106	46	AS_SB_TABLE=54,52|25,21	ECNT=1	USH2A	hg38	chr1	215877815	215877815	MISSENSE		SNP	C	C	T	g.chr1:215877815C>T	ENST00000307340.8	-	43	9063	c.8624G>A	c.(8623-8625)cGg>cAg	p.R2875Q	0.3740648379052369	ATTGTGCCACCGATTTAAATC	USH2A_ENST00000674083.1_MISSENSE_p.R2875Q
chr1	218305057	G	T	PASS	0/1	91,12	0.122	DP=105	35,2	25,6	64,8	44,47,4,8	91	12	AS_SB_TABLE=44,47|4,8	ECNT=1	RRP15	hg38	chr1	218305057	218305057	MISSENSE		SNP	G	G	T	g.chr1:218305057G>T	ENST00000366932.4	+	3	459	c.435G>T	c.(433-435)atG>atT	p.M145I	0.3765586034912718	GGGAAATGATGTGCAGAGTAA	AC096638.2_ENST00000434965.1_FIVE_PRIME_FLANK
chr1	223005619	G	A	PASS	0/1	103,56	0.371	DP=161	38,24	33,16	72,42	52,51,31,25	103	56	AS_SB_TABLE=52,51|31,25	ECNT=1	DISP1	hg38	chr1	223005619	223005619	MISSENSE		SNP	G	G	A	g.chr1:223005619G>A	ENST00000284476.7	+	8	4386	c.4222G>A	c.(4222-4224)Gac>Aac	p.D1408N	0.4613466334164589	AACGTGTTGCGACCCCGAGAA
chr1	223609256	G	A	PASS	0/1	129,44	0.255	DP=177	46,13	35,15	87,29	65,64,21,23	129	44	AS_SB_TABLE=65,64|21,23	ECNT=1	CAPN8	hg38	chr1	223609256	223609256	MISSENSE		SNP	G	G	A	g.chr1:223609256G>A	ENST00000366872.10	-	12	1487	c.1432C>T	c.(1432-1434)Cgg>Tgg	p.R478W	0.57356608478803	GGGGGCAGCCGGGCCCGGCCA
chr1	228101195	C	T	PASS	0/1	171,72	0.314	DP=246	47,13	52,28	106,48	83,88,33,39	171	72	AS_SB_TABLE=83,88|33,39	ECNT=1	C1orf35	hg38	chr1	228101195	228101195	MISSENSE		SNP	C	C	T	g.chr1:228101195C>T	ENST00000272139.5	-	8	826	c.728G>A	c.(727-729)cGg>cAg	p.R243Q	0.6309226932668329	ACTGTGTCCCCGCTTCCTCCT
chr1	228288161	G	C	PASS	1|0	276,78	0.21	DP=364	91,28	84,17	191,50	1|0:228288147_G_A:228288147:155,121,36,42	276	78	AS_SB_TABLE=155,121|36,42	ECNT=2	OBSCN	hg38	chr1	228288161	228288161	MISSENSE		SNP	G	G	C	g.chr1:228288161G>C	ENST00000570156.6	+	42	11273	c.11199G>C	c.(11197-11199)gaG>gaC	p.E3733D	0.600997506234414	CCCCTGTGGAGTGGAGAAAGG	OBSCN_ENST00000366707.9_MISSENSE_p.E3733D/OBSCN_ENST00000662438.1_MISSENSE_p.E3304D/OBSCN_ENST00000636476.2_MISSENSE_p.E3304D/OBSCN_ENST00000636875.1_MISSENSE_p.E3304D/OBSCN_ENST00000284548.16_MISSENSE_p.E3304D/OBSCN_ENST00000422127.5_MISSENSE_p.E3304D
chr1	228294358	G	A	PASS	0/1	282,167	0.366	DP=462	111,64	73,44	193,111	131,151,77,90	282	167	AS_SB_TABLE=131,151|77,90	ECNT=1	OBSCN	hg38	chr1	228294358	228294358	MISSENSE		SNP	G	G	A	g.chr1:228294358G>A	ENST00000570156.6	+	47	12699	c.12625G>A	c.(12625-12627)Ggg>Agg	p.G4209R	0.5885286783042394	GGTGGATGCCGGGGAGTACTC	OBSCN_ENST00000366707.9_MISSENSE_p.G4209R/OBSCN_ENST00000662438.1_MISSENSE_p.G3780R/OBSCN_ENST00000636476.2_MISSENSE_p.G3780R/OBSCN_ENST00000636875.1_MISSENSE_p.G3780R/OBSCN_ENST00000284548.16_MISSENSE_p.G3780R/OBSCN_ENST00000422127.5_MISSENSE_p.G3780R
chr1	228458218	G	A	PASS	0/1	160,125	0.417	DP=291	65,39	43,42	117,83	86,74,66,59	160	125	AS_SB_TABLE=86,74|66,59	ECNT=1	H2BU1	hg38	chr1	228458218	228458218	MISSENSE		SNP	G	G	A	g.chr1:228458218G>A	ENST00000620438.1	+	1	112	c.89G>A	c.(88-90)cGc>cAc	p.R30H	0.5486284289276808	GGCAAGAAGCGCAAGCGCGGC	H2AW_ENST00000366695.3_FIVE_PRIME_FLANK/MIR4666A_ENST00000580160.1_FIVE_PRIME_FLANK
chr1	245686959	G	A	PASS	0/1	104,220	0.693	DP=329	41,76	26,77	70,159	52,52,107,113	104	220	AS_SB_TABLE=52,52|107,113	ECNT=1	KIF26B	hg38	chr1	245686959	245686959	MISSENSE		SNP	G	G	A	g.chr1:245686959G>A	ENST00000407071.7	+	12	4416	c.3976G>A	c.(3976-3978)Gct>Act	p.A1326T	0.57356608478803	CCAGAACACCGCTGTGGTGTG	KIF26B_ENST00000366518.4_MISSENSE_p.A945T
chr1	248473955	C	T	PASS	0/1	228,72	0.236	DP=305	75,16	71,29	151,46	109,119,38,34	228	72	AS_SB_TABLE=109,119|38,34	ECNT=1	OR2T3	hg38	chr1	248473955	248473955	MISSENSE		SNP	C	C	T	g.chr1:248473955C>T	ENST00000359594.3	+	1	605	c.605C>T	c.(604-606)aCg>aTg	p.T202M	0.5411471321695761	CTCTATAAGACGCTCATGTAC
chr1	248848125	C	G	PASS	0/1	58,161	0.75	DP=221	18,58	20,54	39,119	33,25,94,67	58	161	AS_SB_TABLE=33,25|94,67	ECNT=1	ZNF672	hg38	chr1	248848125	248848125	MISSENSE		SNP	C	C	G	g.chr1:248848125C>G	ENST00000306562.8	+	4	1653	c.851C>G	c.(850-852)gCg>gGg	p.A284G	0.6907730673316709	CGGCCACATGCGTGCGCCACT
chr2	11713787	G	A	PASS	0/1	122,50	0.295	DP=174	47,15	34,20	85,35	62,60,21,29	122	50	AS_SB_TABLE=62,60|21,29	ECNT=1	LPIN1	hg38	chr2	11713787	11713787	MISSENSE		SNP	G	G	A	g.chr2:11713787G>A	ENST00000449576.6	+	2	166	c.113G>A	c.(112-114)cGa>cAa	p.R38Q	0.38403990024937656	GGGTGGATTCGAAATGTATGG
chr2	20789262	G	A	PASS	0/1	144,270	0.636	DP=421	52,89	39,67	95,167	70,74,135,135	144	270	AS_SB_TABLE=70,74|135,135	ECNT=1	LDAH	hg38	chr2	20789262	20789262	MISSENSE		SNP	G	G	A	g.chr2:20789262G>A	ENST00000419825.2	-	4	453	c.377C>T	c.(376-378)aCc>aTc	p.T126I	0.46633416458852867	ATCAGATGGGGTCATGAGGGT	LDAH_ENST00000237822.8_INTRON/LDAH_ENST00000381090.7_INTRON/LDAH_ENST00000403006.6_INTRON/LDAH_ENST00000626491.2_INTRON/LDAH_ENST00000435420.6_INTRON/LDAH_ENST00000541941.5_INTRON/LDAH_ENST00000440866.6_INTRON/LDAH_ENST00000619656.4_INTRON
chr2	21138911	G	C	PASS	0/1	51,71	0.588	DP=124	17,27	12,20	36,51	27,24,30,41	51	71	AS_SB_TABLE=27,24|30,41	ECNT=1	TDRD15	hg38	chr2	21138911	21138911	MISSENSE		SNP	G	G	C	g.chr2:21138911G>C	ENST00000405799.3	+	4	1723	c.1444G>C	c.(1444-1446)Gct>Cct	p.A482P	0.33665835411471323	GGAGATAGAGGCTGCCTACAT	TDRD15_ENST00000622654.1_MISSENSE_p.A482P
chr2	33585374	G	A	PASS	0/1	184,34	0.162	DP=222	50,9	75,15	131,25	91,93,16,18	184	34	AS_SB_TABLE=91,93|16,18	ECNT=1	FAM98A	hg38	chr2	33585374	33585374	MISSENSE		SNP	G	G	A	g.chr2:33585374G>A	ENST00000238823.13	-	8	1037	c.959C>T	c.(958-960)cCa>cTa	p.P320L	0.49875311720698257	CTGCCACGGTGGCATCTCTGG	FAM98A_ENST00000403368.1_THREE_PRIME_UTR
chr2	43225182	A	C	PASS	0/1	60,118	0.651	DP=182	23,51	16,27	43,81	31,29,57,61	60	118	AS_SB_TABLE=31,29|57,61	ECNT=1	ZFP36L2	hg38	chr2	43225182	43225182	MISSENSE		SNP	A	A	C	g.chr2:43225182A>C	ENST00000282388.4	-	2	913	c.622T>G	c.(622-624)Tat>Gat	p.Y208D	0.6882793017456359	CGCGGCCCATAGGGGCAGAAG	AC010883.1_ENST00000423354.1_FIVE_PRIME_FLANK/LINC01126_ENST00000623515.2_FIVE_PRIME_FLANK
chr2	47379942	A	G	PASS	0/1	34,77	0.68	DP=113	10,20	8,18	23,50	14,20,27,50	34	77	AS_SB_TABLE=14,20|27,50	ECNT=1	EPCAM	hg38	chr2	47379942	47379942	MISSENSE		SNP	A	A	G	g.chr2:47379942A>G	ENST00000405271.5	+	8	1129	c.915A>G	c.(913-915)atA>atG	p.I305M	0.4139650872817955	TTGTGGTGATAGCAGTTGTTG	EPCAM_ENST00000263735.9_MISSENSE_p.I277M/AC079775.1_ENST00000622819.1_FIVE_PRIME_FLANK
chr2	61076935	CC	TT	PASS	0/1	96,38	0.301	DP=141	33,15	31,12	71,30	58,38,24,14	96	38	AS_SB_TABLE=58,38|24,14	ECNT=1	KIAA1841	hg38	chr2	61076935	61076936	MISSENSE		DNP	CC	CC	TT	g.chr2:61076935_61076936CC>TT	ENST00000402291.6	+	6	750_751	c.447_448CC>TT	c.(445-450)atCCat>atTTat	p.H150Y	0.3407960199004975	ACATGGTGATCCATGTGTGTGA	KIAA1841_ENST00000295031.9_MISSENSE_p.H150Y/KIAA1841_ENST00000453873.5_MISSENSE_p.H150Y/KIAA1841_ENST00000612149.1_MISSENSE_p.H4Y/KIAA1841_ENST00000356719.6_MISSENSE_p.H150Y
chr2	61163153	G	C	PASS	0/1	116,56	0.31	DP=174	40,15	34,18	79,35	55,61,25,31	116	56	AS_SB_TABLE=55,61|25,31	ECNT=1	C2orf74	hg38	chr2	61163153	61163153	MISSENSE		SNP	G	G	C	g.chr2:61163153G>C	ENST00000488469.3	+	4	519	c.311G>C	c.(310-312)aGg>aCg	p.R104T	0.44389027431421446	GAAAACAGAAGGGACATGGAG	C2orf74_ENST00000426997.5_MISSENSE_p.R32T/C2orf74_ENST00000464909.2_MISSENSE_p.R32T/C2orf74_ENST00000432605.1_MISSENSE_p.R111T/AC016747.4_ENST00000462959.2_RNA/AC016747.2_ENST00000605902.1_FIVE_PRIME_FLANK/AC016747.2_ENST00000606876.1_FIVE_PRIME_FLANK/AC016747.2_ENST00000607743.1_FIVE_PRIME_FLANK
chr2	65082672	G	A	PASS	0/1	94,58	0.384	DP=156	28,17	31,18	66,41	42,52,25,33	94	58	AS_SB_TABLE=42,52|25,33	ECNT=1	CEP68	hg38	chr2	65082672	65082672	MISSENSE		SNP	G	G	A	g.chr2:65082672G>A	ENST00000260569.4	+	6	1940	c.1830G>A	c.(1828-1830)atG>atA	p.M610I	0.456359102244389	AAAAGCCCATGGCGGCAATGG	CEP68_ENST00000377990.7_MISSENSE_p.M747I
chr2	73451716	A	G	PASS	0/1	76,157	0.661	DP=239	27,40	18,58	52,102	36,40,79,78	76	157	AS_SB_TABLE=36,40|79,78	ECNT=1	ALMS1	hg38	chr2	73451716	73451716	MISSENSE		SNP	A	A	G	g.chr2:73451716A>G	ENST00000613296.5	+	8	5222	c.5189A>G	c.(5188-5190)gAg>gGg	p.E1730G	0.4488778054862843	CCAGACAGTGAGCTAACTCAA	ALMS1_ENST00000484298.5_MISSENSE_p.E1688G/ALMS1_ENST00000614410.4_MISSENSE_p.E1730G
chr2	85665673	A	C	PASS	0/1	230,83	0.291	DP=317	70,30	72,26	150,61	121,109,49,34	230	83	AS_SB_TABLE=121,109|49,34	ECNT=1	SFTPB	hg38	chr2	85665673	85665673	MISSENSE		SNP	A	A	C	g.chr2:85665673A>C	ENST00000519937.7	-	5	531	c.515T>G	c.(514-516)cTg>cGg	p.L172R	0.6583541147132169	CTTGTCCAGCAGAGGGTCTGG	SFTPB_ENST00000409383.6_MISSENSE_p.L172R/SFTPB_ENST00000393822.7_MISSENSE_p.L172R
chr2	95281938	C	T	PASS	0/1	107,53	0.342	DP=163	32,17	43,22	76,39	56,51,28,25	107	53	AS_SB_TABLE=56,51|28,25	ECNT=1	PROM2	hg38	chr2	95281938	95281938	MISSENSE		SNP	C	C	T	g.chr2:95281938C>T	ENST00000317620.14	+	13	1702	c.1565C>T	c.(1564-1566)cCa>cTa	p.P522L	0.6408977556109726	GCAGACACCCCAGGGAACCTG	PROM2_ENST00000317668.8_MISSENSE_p.P522L/PROM2_ENST00000403131.6_MISSENSE_p.P522L
chr2	97688939	T	C	PASS	0/1	43,83	0.639	DP=129	16,25	13,27	30,54	23,20,42,41	43	83	AS_SB_TABLE=23,20|42,41	ECNT=1	C2orf92	hg38	chr2	97688939	97688939	MISSENSE		SNP	T	T	C	g.chr2:97688939T>C	ENST00000627399.3	+	4	323	c.277T>C	c.(277-279)Tca>Cca	p.S93P	0.3940149625935162	GTATGACCCATCATTTAACGA	C2orf92_ENST00000599501.6_MISSENSE_p.S59P/C2orf92_ENST00000627284.2_INTRON
chr2	113227194	C	T	PASS	0/1	90,156	0.644	DP=249	27,46	29,57	59,108	45,45,75,81	90	156	AS_SB_TABLE=45,45|75,81	ECNT=1	PAX8	hg38	chr2	113227194	113227194	MISSENSE		SNP	C	C	T	g.chr2:113227194C>T	ENST00000429538.8	-	10	1316	c.1150G>A	c.(1150-1152)Ggc>Agc	p.G384S	0.5685785536159601	GCATAGCTGCCCTGTCCGCTG	PAX8_ENST00000497038.6_MISSENSE_p.G19S/PAX8_ENST00000348715.9_SILENT_p.R357R/PAX8_ENST00000263335.11_SILENT_p.R280R/PAX8_ENST00000397647.7_INTRON/PAX8_ENST00000263334.9_MISSENSE_p.G384S/PAX8-AS1_ENST00000456685.5_RNA	Ovarian(188_%3B_7_%20_2067_%20_9084_%20_29802_%20_29892)	paired_%20_box_%20_gene_%20_8	7849	2	2q12-q14_%20_	yes		follicular_%20_thyroid			E
chr2	118842949	C	T	PASS	0/1	82,44	0.344	DP=130	33,18	28,14	62,32	48,34,27,17	82	44	AS_SB_TABLE=48,34|27,17	ECNT=1	EN1	hg38	chr2	118842949	118842949	MISSENSE		SNP	C	C	T	g.chr2:118842949C>T	ENST00000295206.7	-	2	1649	c.1168G>A	c.(1168-1170)Gag>Aag	p.E390K	0.6159600997506235	TACTCGCTCTCGTCTTTGTCC
chr2	132963779	T	A	PASS	0/1	83,152	0.642	DP=237	25,46	28,52	57,103	42,41,83,69	83	152	AS_SB_TABLE=42,41|83,69	ECNT=1	NCKAP5	hg38	chr2	132963779	132963779	MISSENSE		SNP	T	T	A	g.chr2:132963779T>A	ENST00000409261.6	-	8	897	c.520A>T	c.(520-522)Agt>Tgt	p.S174C	0.3915211970074813	TCATCTGTACTGCTGCTTTCA	NCKAP5_ENST00000409213.5_MISSENSE_p.S174C/NCKAP5_ENST00000317721.10_MISSENSE_p.S174C/NCKAP5_ENST00000405974.7_MISSENSE_p.S174C
chr2	151694540	G	T	PASS	0|1	88,169	0.668	DP=259	27,51	27,54	55,112	0|1:151694540_G_T:151694540:44,44,87,82	88	169	AS_SB_TABLE=44,44|87,82	ECNT=2	NEB	hg38	chr2	151694540	151694540	MISSENSE		SNP	G	G	T	g.chr2:151694540G>T	ENST00000603639.5	-	17	1764	c.1764C>A	c.(1762-1764)aaC>aaA	p.N588K	0.43640897755610975	TGTTCTTGGTGTTGGCTTTGG	NEB_ENST00000604864.5_MISSENSE_p.N588K/NEB_ENST00000409198.5_MISSENSE_p.N588K/NEB_ENST00000397345.7_MISSENSE_p.N588K/NEB_ENST00000618972.4_MISSENSE_p.N588K/NEB_ENST00000427231.6_MISSENSE_p.N588K/NEB_ENST00000172853.14_MISSENSE_p.N588K
chr2	159840794	C	A	PASS	0/1	112,52	0.331	DP=165	31,15	40,16	75,37	66,46,26,26	112	52	AS_SB_TABLE=66,46|26,26	ECNT=1	LY75-CD302	hg38	chr2	159840794	159840794	MISSENSE		SNP	C	C	A	g.chr2:159840794C>A	ENST00000504764.5	-	25	3470	c.3442G>T	c.(3442-3444)Gca>Tca	p.A1148S	0.4164588528678304	CTGAGGAATGCCTGCTGGTAA	LY75-CD302_ENST00000505052.1_MISSENSE_p.A1148S/LY75_ENST00000263636.5_MISSENSE_p.A1148S
chr2	172564618	A	C	PASS	0/1	154,85	0.355	DP=242	47,34	41,17	101,55	70,84,39,46	154	85	AS_SB_TABLE=70,84|39,46	ECNT=1	PDK1	hg38	chr2	172564618	172564618	MISSENSE		SNP	A	A	C	g.chr2:172564618A>C	ENST00000282077.8	+	4	587	c.526A>C	c.(526-528)Aat>Cat	p.N176H	0.35910224438902744	CACCAGCCAGAATGTTCAGTA	PDK1_ENST00000410055.5_MISSENSE_p.N176H/PDK1_ENST00000392571.6_MISSENSE_p.N196H
chr2	176116895	C	T	PASS	0/1	119,68	0.359	DP=192	36,19	41,26	83,46	68,51,36,32	119	68	AS_SB_TABLE=68,51|36,32	ECNT=1	HOXD10	hg38	chr2	176116895	176116895	MISSENSE		SNP	C	C	T	g.chr2:176116895C>T	ENST00000249501.5	+	1	118	c.62C>T	c.(61-63)gCc>gTc	p.A21V	0.46384039900249374	TTGATCAGTGCCTGCAGGAGT
chr2	178444438	G	A	PASS	0/1	131,56	0.354	DP=195	38,23	47,26	90,49	73,58,21,35	131	56	AS_SB_TABLE=73,58|21,35	ECNT=1	PRKRA	hg38	chr2	178444438	178444438	MISSENSE		SNP	G	G	A	g.chr2:178444438G>A	ENST00000325748.9	-	4	525	c.380C>T	c.(379-381)cCt>cTt	p.P127L	0.32418952618453867	TGAACCAATAGGATTAAGCTG	PRKRA_ENST00000432031.6_MISSENSE_p.P116L/PRKRA_ENST00000487082.5_MISSENSE_p.P102L	Melanoma(200_%3B_68_%20_3001_%20_23825_%20_48764)
chr2	178450304	T	C	PASS	0/1	265,38	0.142	DP=315	89,14	88,14	190,31	145,120,19,19	265	38	AS_SB_TABLE=145,120|19,19	ECNT=1	PRKRA	hg38	chr2	178450304	178450304	MISSENSE		SNP	T	T	C	g.chr2:178450304T>C	ENST00000325748.9	-	2	318	c.173A>G	c.(172-174)gAt>gGt	p.D58G	0.46384039900249374	TATTTGCACATCAGATCTTTC	PRKRA_ENST00000432031.6_MISSENSE_p.D47G/PRKRA_ENST00000487082.5_MISSENSE_p.D33G/PJVK_ENST00000375129.8_FIVE_PRIME_FLANK/PJVK_ENST00000642192.1_FIVE_PRIME_FLANK/PJVK_ENST00000642492.1_FIVE_PRIME_FLANK/PJVK_ENST00000644580.2_FIVE_PRIME_FLANK/PJVK_ENST00000645817.1_FIVE_PRIME_FLANK/PJVK_ENST00000647226.1_FIVE_PRIME_FLANK/AC009948.1_ENST00000437039.1_FIVE_PRIME_FLANK	Melanoma(200_%3B_68_%20_3001_%20_23825_%20_48764)
chr2	178775871	C	T	PASS	0/1	58,108	0.645	DP=170	20,35	14,34	40,73	24,34,53,55	58	108	AS_SB_TABLE=24,34|53,55	ECNT=1	TTN	hg38	chr2	178775871	178775871	MISSENSE		SNP	C	C	T	g.chr2:178775871C>T	ENST00000342992.10	-	28	6216	c.5993G>A	c.(5992-5994)cGc>cAc	p.R1998H	0.4389027431421446	GAATTTACTGCGCAGCTCTTC	TTN_ENST00000589042.5_MISSENSE_p.R1998H/TTN_ENST00000591111.5_MISSENSE_p.R1998H/TTN_ENST00000460472.6_MISSENSE_p.R1952H/TTN_ENST00000342175.11_MISSENSE_p.R1952H/TTN_ENST00000359218.10_MISSENSE_p.R1952H/TTN_ENST00000360870.9_MISSENSE_p.R1998H/TTN-AS1_ENST00000659121.1_RNA/TTN-AS1_ENST00000657023.1_RNA/TTN-AS1_ENST00000590773.6_RNA
chr2	178856319	G	A	PASS	0/1	96,40	0.268	DP=139	34,15	34,10	70,25	44,52,20,20	96	40	AS_SB_TABLE=44,52|20,20	ECNT=1	CCDC141	hg38	chr2	178856319	178856319	MISSENSE		SNP	G	G	A	g.chr2:178856319G>A	ENST00000443758.6	-	18	2925	c.2803C>T	c.(2803-2805)Cgg>Tgg	p.R935W	0.30174563591022446	TTCAGATTCCGAGATTTTTCA	AC092640.1_ENST00000667180.1_RNA
chr2	184936124	G	A	PASS	0/1	137,64	0.329	DP=205	51,21	36,19	93,45	60,77,29,35	137	64	AS_SB_TABLE=60,77|29,35	ECNT=1	ZNF804A	hg38	chr2	184936124	184936124	MISSENSE		SNP	G	G	A	g.chr2:184936124G>A	ENST00000302277.7	+	4	1159	c.728G>A	c.(727-729)gGa>gAa	p.G243E	0.4014962593516209	GCCTCAGTGGGAAAAGGATTT	ZNF804A_ENST00000613975.1_MISSENSE_p.G158E
chr2	195706781	C	T	PASS	0/1	130,41	0.257	DP=176	41,10	37,11	84,30	62,68,13,28	130	41	AS_SB_TABLE=62,68|13,28	ECNT=1	SLC39A10	hg38	chr2	195706781	195706781	MISSENSE		SNP	C	C	T	g.chr2:195706781C>T	ENST00000409086.7	+	4	1657	c.1382C>T	c.(1381-1383)cCc>cTc	p.P461L	0.3192019950124688	CATCTACTGCCCCATGTAAGA	SLC39A10_ENST00000359634.10_MISSENSE_p.P461L
chr2	197125984	C	A	PASS	0/1	92,31	0.279	DP=126	34,10	27,13	66,25	36,56,10,21	92	31	AS_SB_TABLE=36,56|10,21	ECNT=2	ANKRD44	hg38	chr2	197125984	197125984	MISSENSE		SNP	C	C	A	g.chr2:197125984C>A	ENST00000282272.15	-	5	491	c.315G>T	c.(313-315)aaG>aaT	p.K105N	0.5087281795511222	TCTGCCAGTTCTTGTCCCTTG	ANKRD44_ENST00000647377.1_MISSENSE_p.K105N/ANKRD44_ENST00000328737.6_MISSENSE_p.K80N/ANKRD44_ENST00000409153.5_MISSENSE_p.K105N/ANKRD44_ENST00000409919.5_MISSENSE_p.K105N
chr2	197766532	C	A	PASS	0/1	48,71	0.605	DP=120	10,18	19,28	30,46	24,24,42,29	48	71	AS_SB_TABLE=24,24|42,29	ECNT=1	BOLL	hg38	chr2	197766532	197766532	SPLICE_SITE	MISSENSE	SNP	C	C	A	g.chr2:197766532C>A	ENST00000430004.5	-	7	949	c.552G>T	c.(550-552)caG>caT	p.Q184H	0.3192019950124688	TTATGTTTACCTGGTAGTGAT	BOLL_ENST00000321801.11_SPLICE_SITE_p.Q196H/BOLL_ENST00000392296.8_SPLICE_SITE_p.Q184H/BOLL_ENST00000433157.1_SPLICE_SITE_p.Q184H/BOLL_ENST00000282278.12_SPLICE_SITE_p.Q75H/AC011997.1_ENST00000409845.1_RNA
chr2	200533001	G	A	PASS	0/1	98,29	0.216	DP=132	42,12	28,6	74,20	54,44,13,16	98	29	AS_SB_TABLE=54,44|13,16	ECNT=1	SGO2	hg38	chr2	200533001	200533001	MISSENSE		SNP	G	G	A	g.chr2:200533001G>A	ENST00000357799.9	+	2	74	c.26G>A	c.(25-27)gGc>gAc	p.G9D	0.2743142144638404	ATGGAAACTGGCTCACTTTTT	SGO2_ENST00000409203.3_MISSENSE_p.G9D
chr2	201285178	C	T	PASS	0/1	132,33	0.194	DP=172	51,7	36,13	90,21	67,65,18,15	132	33	AS_SB_TABLE=67,65|18,15	ECNT=1	CASP8	hg38	chr2	201285178	201285178	NONSENSE		SNP	C	C	T	g.chr2:201285178C>T	ENST00000673742.1	+	8	1269	c.1165C>T	c.(1165-1167)Caa>Taa	p.Q389*	0.48877805486284287	ATCATCACCTCAAACGAGATA	CASP8_ENST00000432109.6_NONSENSE_p.Q389*/CASP8_ENST00000358485.8_NONSENSE_p.Q448*/CASP8_ENST00000323492.11_NONSENSE_p.Q374*/CASP8_ENST00000264275.9_NONSENSE_p.Q406*/CASP8_ENST00000264274.13_NONSENSE_p.Q305*	Melanoma(82_%3B_831_%20_1348_%20_20716_%20_36952_%20_40159)
chr2	218890289	T	A	PASS	0/1	104,48	0.334	DP=153	35,16	28,15	67,33	47,57,21,27	104	48	AS_SB_TABLE=47,57|21,27	ECNT=1	WNT10A	hg38	chr2	218890289	218890289	MISSENSE		SNP	T	T	A	g.chr2:218890289T>A	ENST00000258411.8	+	3	826	c.682T>A	c.(682-684)Ttt>Att	p.F228I	0.6234413965087282	TTCTAAGGACTTTCTGGACTC
chr2	219239120	A	G	PASS	0/1	74,38	0.33	DP=113	26,6	22,18	50,24	44,30,20,18	74	38	AS_SB_TABLE=44,30|20,18	ECNT=1	GLB1L	hg38	chr2	219239120	219239120	MISSENSE		SNP	A	A	G	g.chr2:219239120A>G	ENST00000295759.12	-	11	1320	c.1034T>C	c.(1033-1035)cTt>cCt	p.L345P	0.4513715710723192	AAGAGCAAAAAGCTTAGGTGT	GLB1L_ENST00000392089.6_MISSENSE_p.L345P/GLB1L_ENST00000409640.5_MISSENSE_p.L255P
chr2	219447996	C	T	PASS	0/1	92,46	0.338	DP=143	26,12	37,15	66,34	51,41,30,16	92	46	AS_SB_TABLE=51,41|30,16	ECNT=1	SPEG	hg38	chr2	219447996	219447996	MISSENSE		SNP	C	C	T	g.chr2:219447996C>T	ENST00000312358.12	+	4	973	c.838C>T	c.(838-840)Cgc>Tgc	p.R280C	0.7007481296758105	GAGCGGGTTGCGCAGGGAGGA	SPEG_ENST00000396698.5_MISSENSE_p.R176C
chr2	219514996	G	T	PASS	0/1	119,46	0.274	DP=167	36,12	51,18	89,33	55,64,20,26	119	46	AS_SB_TABLE=55,64|20,26	ECNT=1	ASIC4	hg38	chr2	219514996	219514996	MISSENSE		SNP	G	G	T	g.chr2:219514996G>T	ENST00000347842.7	+	1	667	c.653G>T	c.(652-654)gGc>gTc	p.G218V	0.6932668329177057	CTGGCCCGGGGCTACCTGACC	ASIC4_ENST00000358078.4_MISSENSE_p.G218V/ASIC4-AS1_ENST00000429882.1_RNA
chr2	236344620	GG	AA	PASS	0/1	111,42	0.276	DP=154	38,14	29,13	75,28	55,56,22,20	111	42	AS_SB_TABLE=55,56|22,20	ECNT=1	IQCA1	hg38	chr2	236344620	236344621	MISSENSE		DNP	GG	GG	AA	g.chr2:236344620_236344621GG>AA	ENST00000409907.8	-	16	2102_2103	c.1892_1893CC>TT	c.(1891-1893)tCC>tTT	p.S631F	0.5298507462686567	TCCACACCACGGAGGGCTGGAG	IQCA1_ENST00000309507.9_MISSENSE_p.S590F/IQCA1_ENST00000431676.6_MISSENSE_p.S639F
chr2	240029544	C	T	PASS	0/1	57,27	0.318	DP=85	12,11	32,9	44,20	38,19,15,12	57	27	AS_SB_TABLE=38,19|15,12	ECNT=1	OR6B2	hg38	chr2	240029544	240029544	MISSENSE		SNP	C	C	T	g.chr2:240029544C>T	ENST00000402971.3	-	1	913	c.886G>A	c.(886-888)Gaa>Aaa	p.E296K	0.4389027431421446	TCCTTAAATTCCTTGTTCCTC	NDUFA10_ENST00000252711.7_FIVE_PRIME_FLANK/NDUFA10_ENST00000307300.8_FIVE_PRIME_FLANK/NDUFA10_ENST00000404554.5_FIVE_PRIME_FLANK/NDUFA10_ENST00000407129.3_FIVE_PRIME_FLANK/NDUFA10_ENST00000620965.4_FIVE_PRIME_FLANK
chr2	240462493	C	T	PASS	0/1	73,162	0.683	DP=235	23,55	28,50	51,111	32,41,72,90	73	162	AS_SB_TABLE=32,41|72,90	ECNT=1	GPC1	hg38	chr2	240462493	240462493	MISSENSE		SNP	C	C	T	g.chr2:240462493C>T	ENST00000264039.7	+	3	884	c.628C>T	c.(628-630)Cgc>Tgc	p.R210C	0.6783042394014963	GAGAGAGCTGCGCCTGCGGGC	GPC1_ENST00000420138.5_MISSENSE_p.R138C
chr3	14661587	G	A	PASS	0/1	0,92	0.985	DP=94	0,34	0,27	0,65	0,0,56,36	0	92	AS_SB_TABLE=0,0|56,36	ECNT=1	CCDC174	hg38	chr3	14661587	14661587	MISSENSE		SNP	G	G	A	g.chr3:14661587G>A	ENST00000383794.7	+	5	440	c.365G>A	c.(364-366)cGc>cAc	p.R122H	0.45885286783042395	ATAGACAAGCGCAAAGAAATG	CCDC174_ENST00000303688.8_MISSENSE_p.R122H/CCDC174_ENST00000611584.4_MISSENSE_p.R27H
chr3	37964577	G	A	PASS	0/1	39,29	0.41	DP=70	17,12	9,5	26,18	22,17,17,12	39	29	AS_SB_TABLE=22,17|17,12	ECNT=1	CTDSPL	hg38	chr3	37964577	37964577	MISSENSE		SNP	G	G	A	g.chr3:37964577G>A	ENST00000273179.10	+	4	594	c.274G>A	c.(274-276)Gct>Act	p.A92T	0.33915211970074816	TTAGCCACCAGCTAAGTACCT	CTDSPL_ENST00000443503.6_MISSENSE_p.A81T/MIR26A1_ENST00000362205.1_FIVE_PRIME_FLANK
chr3	38697426	C	G	PASS	0/1	45,37	0.456	DP=83	13,10	17,14	30,25	26,19,18,19	45	37	AS_SB_TABLE=26,19|18,19	ECNT=1	SCN10A	hg38	chr3	38697426	38697426	MISSENSE		SNP	C	C	G	g.chr3:38697426C>G	ENST00000449082.3	-	28	6007	c.5794G>C	c.(5794-5796)Gtc>Ctc	p.V1932L	0.4912718204488778	CTCATGTTGACTCTATCACTA	SCN10A_ENST00000655275.1_MISSENSE_p.V1940L/SCN10A_ENST00000643924.1_MISSENSE_p.V1931L/SCN10A_ENST00000643108.1_MISSENSE_p.V1932L/SCN10A_ENST00000644826.1_MISSENSE_p.V1932L
chr3	45966720	C	T	PASS	0/1	61,59	0.467	DP=128	19,12	22,22	43,38	28,33,29,30	61	59	AS_SB_TABLE=28,33|29,30	ECNT=1	FYCO1	hg38	chr3	45966720	45966720	MISSENSE		SNP	C	C	T	g.chr3:45966720C>T	ENST00000296137.7	-	8	2829	c.2614G>A	c.(2614-2616)Gcc>Acc	p.A872T	0.6234413965087282	TCCTGCAGGGCCCGCAGCTCC	FYCO1_ENST00000535325.5_MISSENSE_p.A872T
chr3	52802805	C	A	PASS	0/1	80,49	0.398	DP=130	27,15	21,17	52,34	33,47,20,29	80	49	AS_SB_TABLE=33,47|20,29	ECNT=1	ITIH3	hg38	chr3	52802805	52802805	SPLICE_SITE	MISSENSE	SNP	C	C	A	g.chr3:52802805C>A	ENST00000449956.2	+	13	1714	c.1708C>A	c.(1708-1710)Cgc>Agc	p.R570S	0.6259351620947631	GCTGGAGAAGCGGTGAGCAGA	ITIH3_ENST00000416872.6_INTRON/ITIH3_ENST00000621946.4_SPLICE_SITE_p.R570S
chr3	58399302	C	T	PASS	0/1	43,44	0.498	DP=88	12,12	16,15	28,28	25,18,23,21	43	44	AS_SB_TABLE=25,18|23,21	ECNT=1	PXK	hg38	chr3	58399302	58399302	MISSENSE		SNP	C	C	T	g.chr3:58399302C>T	ENST00000356151.7	+	12	1203	c.1106C>T	c.(1105-1107)gCc>gTc	p.A369V	0.47381546134663344	TTTCAAGTGGCCGTGTTGGAG	PXK_ENST00000463280.5_MISSENSE_p.A336V/PXK_ENST00000479241.5_MISSENSE_p.A352V/PXK_ENST00000484288.5_MISSENSE_p.A369V/PXK_ENST00000383715.8_MISSENSE_p.A352V/PXK_ENST00000302779.9_MISSENSE_p.A369V/PXK_ENST00000383716.7_MISSENSE_p.A369V
chr3	97876827	A	G	PASS	0/1	150,51	0.257	DP=204	49,21	55,13	105,36	77,73,24,27	150	51	AS_SB_TABLE=77,73|24,27	ECNT=1	CRYBG3	hg38	chr3	97876827	97876827	MISSENSE		SNP	A	A	G	g.chr3:97876827A>G	ENST00000389622.7	+	4	5829	c.5633A>G	c.(5632-5634)gAa>gGa	p.E1878G	0.42144638403990026	ACAGGACTAGAATTGACCACT	AC110491.2_ENST00000624061.1_FIVE_PRIME_FLANK
chr3	97877529	A	C	PASS	0/1	210,86	0.265	DP=306	73,28	74,23	162,58	96,114,39,47	210	86	AS_SB_TABLE=96,114|39,47	ECNT=1	CRYBG3	hg38	chr3	97877529	97877529	MISSENSE		SNP	A	A	C	g.chr3:97877529A>C	ENST00000389622.7	+	4	6531	c.6335A>C	c.(6334-6336)aAa>aCa	p.K2112T	0.4339152119700748	GGCCCCAGGAAATCAAGAGAC	AC110491.2_ENST00000624061.1_FIVE_PRIME_FLANK
chr3	97877776	G	T	PASS	0/1	223,84	0.277	DP=321	85,27	70,28	164,62	113,110,38,46	223	84	AS_SB_TABLE=113,110|38,46	ECNT=1	CRYBG3	hg38	chr3	97877776	97877776	MISSENSE		SNP	G	G	T	g.chr3:97877776G>T	ENST00000389622.7	+	4	6778	c.6582G>T	c.(6580-6582)aaG>aaT	p.K2194N	0.4339152119700748	GAATTTCTAAGAATTCATATG	AC110491.2_ENST00000624061.1_FIVE_PRIME_FLANK
chr3	98354008	A	C	PASS	0/1	67,191	0.745	DP=263	19,52	19,67	44,128	38,29,88,103	67	191	AS_SB_TABLE=38,29|88,103	ECNT=1	OR5K4	hg38	chr3	98354008	98354008	MISSENSE		SNP	A	A	C	g.chr3:98354008A>C	ENST00000354924.2	+	1	155	c.155A>C	c.(154-156)gAg>gCg	p.E52A	0.42144638403990026	ATTTATGTAGAGCGTCGTCTT	AC117473.1_ENST00000508616.1_RNA
chr3	105545332	G	T	PASS	0/1	59,17	0.21	DP=79	18,6	22,5	44,11	20,39,6,11	59	17	AS_SB_TABLE=20,39|6,11	ECNT=1	ALCAM	hg38	chr3	105545332	105545332	MISSENSE		SNP	G	G	T	g.chr3:105545332G>T	ENST00000306107.9	+	9	1601	c.1101G>T	c.(1099-1101)atG>atT	p.M367I	0.34413965087281795	TGGTATGGATGAAAGTAAGTA	ALCAM_ENST00000472644.6_MISSENSE_p.M367I/ALCAM_ENST00000486979.6_MISSENSE_p.M316I
chr3	108959063	C	T	PASS	0/1	180,37	0.184	DP=218	60,15	53,11	119,26	80,100,15,22	180	37	AS_SB_TABLE=80,100|15,22	ECNT=1	MORC1	hg38	chr3	108959063	108959063	MISSENSE		SNP	C	C	T	g.chr3:108959063C>T	ENST00000483760.1	-	27	2838	c.2794G>A	c.(2794-2796)Gaa>Aaa	p.E932K	0.3541147132169576	AGATTATCTTCTTTAAGCAAA	MORC1_ENST00000232603.10_MISSENSE_p.E953K
chr3	112038130	C	T	PASS	0/1	151,53	0.259	DP=210	47,17	57,17	108,37	87,64,28,25	151	53	AS_SB_TABLE=87,64|28,25	ECNT=1	TMPRSS7	hg38	chr3	112038130	112038130	MISSENSE		SNP	C	C	T	g.chr3:112038130C>T	ENST00000452346.6	+	2	110	c.107C>T	c.(106-108)cCa>cTa	p.P36L	0.38403990024937656	GTGAGACGACCACCGTTGCCA	TMPRSS7_ENST00000419127.5_FIVE_PRIME_FLANK/TMPRSS7_ENST00000617607.4_FIVE_PRIME_FLANK
chr3	112928848	C	A	PASS	0/1	40,140	0.761	DP=183	13,32	17,61	30,98	24,16,80,60	40	140	AS_SB_TABLE=24,16|80,60	ECNT=1	CD200R1	hg38	chr3	112928848	112928848	MISSENSE		SNP	C	C	A	g.chr3:112928848C>A	ENST00000308611.8	-	5	983	c.737G>T	c.(736-738)gGc>gTc	p.G246V	0.41895261845386533	ACTCTTGTTGCCAGTCAAATG	CD200R1_ENST00000471858.5_MISSENSE_p.G223V/CD200R1_ENST00000295863.4_MISSENSE_p.G201V
chr3	119191045	A	G	PASS	0/1	38,149	0.792	DP=193	10,38	14,55	25,98	19,19,74,75	38	149	AS_SB_TABLE=19,19|74,75	ECNT=1	UPK1B	hg38	chr3	119191045	119191045	MISSENSE		SNP	A	A	G	g.chr3:119191045A>G	ENST00000497685.5	+	4	462	c.169A>G	c.(169-171)Aat>Gat	p.N57D	0.44139650872817954	CCCTCCAAACAATGATGACCA	UPK1B_ENST00000264234.8_MISSENSE_p.N137D/UPK1B_ENST00000460625.1_MISSENSE_p.N129D
chr3	121487475	G	C	PASS	0/1	152,41	0.224	DP=198	48,13	49,14	103,29	69,83,17,24	152	41	AS_SB_TABLE=69,83|17,24	ECNT=1	POLQ	hg38	chr3	121487475	121487475	NONSENSE		SNP	G	G	C	g.chr3:121487475G>C	ENST00000264233.6	-	16	5567	c.5456C>G	c.(5455-5457)tCa>tGa	p.S1819*	0.3566084788029925	TGAACTGCTTGAGGCTGGAGT	POLQ_ENST00000621776.4_NONSENSE_p.S1954*	Pancreas(152_%3B_907_%20_1925_%20_26081_%20_31236_%20_36904)
chr3	121488790	G	T	PASS	0/1	36,141	0.786	DP=181	12,51	12,44	28,104	18,18,73,68	36	141	AS_SB_TABLE=18,18|73,68	ECNT=1	POLQ	hg38	chr3	121488790	121488790	MISSENSE		SNP	G	G	T	g.chr3:121488790G>T	ENST00000264233.6	-	16	4252	c.4141C>A	c.(4141-4143)Cct>Act	p.P1381T	0.38902743142144636	GCTCCTAGAGGGTGCTGTTCA	POLQ_ENST00000621776.4_MISSENSE_p.P1516T	Pancreas(152_%3B_907_%20_1925_%20_26081_%20_31236_%20_36904)
chr3	121626811	C	A	PASS	0/1	72,182	0.706	DP=263	23,64	22,47	49,119	40,32,91,91	72	182	AS_SB_TABLE=40,32|91,91	ECNT=1	FBXO40	hg38	chr3	121626811	121626811	MISSENSE		SNP	C	C	A	g.chr3:121626811C>A	ENST00000338040.6	+	4	2185	c.2031C>A	c.(2029-2031)gaC>gaA	p.D677E	0.46633416458852867	ACAAAACTGACCCGATTCTTT
chr3	129418345	C	T	PASS	0/1	82,183	0.677	DP=274	27,54	23,52	55,115	43,39,88,95	82	183	AS_SB_TABLE=43,39|88,95	ECNT=1	EFCAB12	hg38	chr3	129418345	129418345	MISSENSE		SNP	C	C	T	g.chr3:129418345C>T	ENST00000505956.6	-	3	738	c.590G>A	c.(589-591)cGc>cAc	p.R197H	0.5960099750623441	CTTGATCTTGCGGCTATGCAG	EFCAB12_ENST00000326085.7_MISSENSE_p.R197H
chr3	129532280	G	A	PASS	0/1	130,45	0.265	DP=178	28,7	54,22	82,29	69,61,24,21	130	45	AS_SB_TABLE=69,61|24,21	ECNT=1	RHO	hg38	chr3	129532280	129532280	MISSENSE		SNP	G	G	A	g.chr3:129532280G>A	ENST00000296271.4	+	3	655	c.560G>A	c.(559-561)tGt>tAt	p.C187Y	0.5835411471321695	CAGTGCTCGTGTGGAATCGAC		Esophageal_%20_Squamous(118_%3B_214_%20_1623_%20_30842_%20_43234_%20_46940)
chr3	130665038	A	AC	PASS	0/1	97,27	0.207	DP=124	29,11	25,5	64,16	52,45,16,11	97	27	AS_SB_TABLE=52,45|16,11	ECNT=1	COL6A6	hg38	chr3	130665038	130665039	FRAME_SHIFT_INS		INS	-	-	C	g.chr3:130665038_130665039insC	ENST00000358511.10	+	35	6569	c.6538_6539insC	c.(6538-6540)atafs	p.I2180fs	0.3625	AACTTAAAAATAAAGTGCAA
chr3	133400480	G	A	PASS	0/1	85,54	0.39	DP=143	33,21	21,12	57,36	40,45,25,29	85	54	AS_SB_TABLE=40,45|25,29	ECNT=1	BFSP2	hg38	chr3	133400480	133400480	MISSENSE		SNP	G	G	A	g.chr3:133400480G>A	ENST00000302334.3	+	1	425	c.397G>A	c.(397-399)Gaa>Aaa	p.E133K	0.6259351620947631	TCAGGAGCTGGAAACACAACT
chr3	135166039	G	A	PASS	0/1	94,55	0.378	DP=152	28,15	29,19	62,37	44,50,25,30	94	55	AS_SB_TABLE=44,50|25,30	ECNT=1	EPHB1	hg38	chr3	135166039	135166039	MISSENSE		SNP	G	G	A	g.chr3:135166039G>A	ENST00000398015.8	+	8	2029	c.1657G>A	c.(1657-1659)Gtt>Att	p.V553I	0.4837905236907731	GGTCGTGTTCGTTGTGTCCTT	EPHB1_ENST00000647596.1_MISSENSE_p.V553I/EPHB1_ENST00000493838.1_MISSENSE_p.V114I/AC092969.1_ENST00000649588.1_RNA
chr3	138071782	T	A	PASS	0/1	134,77	0.368	DP=220	36,22	50,27	91,53	58,76,34,43	134	77	AS_SB_TABLE=58,76|34,43	ECNT=1	DZIP1L	hg38	chr3	138071782	138071782	MISSENSE		SNP	T	T	A	g.chr3:138071782T>A	ENST00000327532.7	-	12	1838	c.1476A>T	c.(1474-1476)agA>agT	p.R492S	0.5536159600997507	CCCGCTGGACTCTCAGCAGGG	DZIP1L_ENST00000469243.5_MISSENSE_p.R492S
chr3	142724599	G	A	PASS	0/1	125,53	0.286	DP=188	29,16	50,14	88,35	65,60,27,26	125	53	AS_SB_TABLE=65,60|27,26	ECNT=1	TRPC1	hg38	chr3	142724599	142724599	MISSENSE		SNP	G	G	A	g.chr3:142724599G>A	ENST00000273482.10	+	1	431	c.40G>A	c.(40-42)Gcc>Acc	p.A14T	0.6708229426433915	CCTCTCGGGCGCCTCCTCCTC	TRPC1_ENST00000476941.6_MISSENSE_p.A14T/TRPC1_ENST00000612385.1_MISSENSE_p.A14T/AC072028.1_ENST00000664914.1_FIVE_PRIME_FLANK
chr3	169833034	G	A	PASS	0/1	140,65	0.325	DP=207	44,20	47,20	92,44	73,67,36,29	140	65	AS_SB_TABLE=73,67|36,29	ECNT=1	LRRIQ4	hg38	chr3	169833034	169833034	MISSENSE		SNP	G	G	A	g.chr3:169833034G>A	ENST00000340806.6	+	4	1381	c.1381G>A	c.(1381-1383)Gag>Aag	p.E461K	0.4114713216957606	CCATCTTCCAGAGAATTTGGA
chr3	172514990	G	T	PASS	0/1	123,44	0.261	DP=169	43,15	37,12	83,29	56,67,17,27	123	44	AS_SB_TABLE=56,67|17,27	ECNT=1	TNFSF10	hg38	chr3	172514990	172514990	MISSENSE		SNP	G	G	T	g.chr3:172514990G>T	ENST00000420541.6	-	2	232	c.141C>A	c.(139-141)gaC>gaA	p.D47E	0.3915211970074813	TGGAGTACTTGTCCTGCATCT	TNFSF10_ENST00000241261.7_MISSENSE_p.D47E
chr3	179210279	C	A	PASS	0/1	58,134	0.709	DP=197	22,47	14,38	39,96	30,28,71,63	58	134	AS_SB_TABLE=30,28|71,63	ECNT=1	PIK3CA	hg38	chr3	179210279	179210279	MISSENSE		SNP	C	C	A	g.chr3:179210279C>A	ENST00000263967.4	+	8	1668	c.1345C>A	c.(1345-1347)Cct>Act	p.P449T	0.32917705735660846	TTGGCCAGTACCTCATGGATT	PIK3CA_ENST00000643187.1_MISSENSE_p.P449T	Colon(199_%3B_1504_%20_1750_%20_3362_%20_26421_%20_31210_%20_32040)	"phosphoinositide-3-kinase_%2C__%20_catalytic_%2C__%20_alpha_%20_polypeptide"	5290	3	3q26.3	yes		"colorectal_%2C__%20_gastric_%2C__%20_gliobastoma_%2C__%20_breast"			"E_%2C__%20_O"
chr3	184104854	A	C	PASS	0/1	122,47	0.297	DP=172	34,11	38,19	75,31	70,52,26,21	122	47	AS_SB_TABLE=70,52|26,21	ECNT=1	HTR3E	hg38	chr3	184104854	184104854	MISSENSE		SNP	A	A	C	g.chr3:184104854A>C	ENST00000335304.6	+	4	696	c.502A>C	c.(502-504)Aag>Cag	p.K168Q	0.4613466334164589	CATCAGGTATAAGAAACCCAT	HTR3E_ENST00000415389.6_MISSENSE_p.K153Q/HTR3E_ENST00000440596.2_MISSENSE_p.K179Q/HTR3E_ENST00000436361.6_MISSENSE_p.K153Q/HTR3E_ENST00000425359.6_MISSENSE_p.K138Q/HTR3E-AS1_ENST00000431427.1_RNA	Melanoma(7_%3B_227_%20_727_%20_6634_%20_44770)
chr3	189889342	C	T	PASS	0/1	139,61	0.305	DP=208	40,15	49,24	90,39	79,60,37,24	139	61	AS_SB_TABLE=79,60|37,24	ECNT=1	TP63	hg38	chr3	189889342	189889342	MISSENSE		SNP	C	C	T	g.chr3:189889342C>T	ENST00000264731.8	+	12	1637	c.1510C>T	c.(1510-1512)Ccc>Tcc	p.P504S	0.5336658354114713	CTGTTCAGTTCCCATGATGGG	TP63_ENST00000354600.9_MISSENSE_p.P410S/TP63_ENST00000440651.6_MISSENSE_p.P500S/TP63_ENST00000456148.1_MISSENSE_p.P406S/TP63_ENST00000392460.7_MISSENSE_p.P504S/TP63_ENST00000449992.5_MISSENSE_p.P325S/TP63_ENST00000392463.6_MISSENSE_p.P410S/TP63_ENST00000320472.9_INTRON/TP63_ENST00000392461.7_INTRON
chr4	86907	A	G	PASS	0/1	79,188	0.704	DP=276	33,66	25,69	61,145	51,28,105,83	79	188	AS_SB_TABLE=51,28|105,83	ECNT=1	ZNF595	hg38	chr4	86907	86907	MISSENSE		SNP	A	A	G	g.chr4:86907A>G	ENST00000610261.6	+	4	1571	c.1403A>G	c.(1402-1404)aAc>aGc	p.N468S	0.3915211970074813	ACAACACTGAACGAACATAAG	ZNF595_ENST00000609518.5_MISSENSE_p.N436S/ZNF595_ENST00000608255.2_MISSENSE_p.N285S
chr4	1073607	C	T	PASS	0/1	128,61	0.309	DP=190	34,20	45,16	84,37	69,59,34,27	128	61	AS_SB_TABLE=69,59|34,27	ECNT=1	RNF212	hg38	chr4	1073607	1073607	MISSENSE		SNP	C	C	T	g.chr4:1073607C>T	ENST00000382968.9	-	9	664	c.566G>A	c.(565-567)gGa>gAa	p.G189E	0.4688279301745636	ACCCATTCGTCCATCTTGAGG	RNF212_ENST00000433731.7_MISSENSE_p.G189E
chr4	1171325	C	T	PASS	0|1	104,54	0.353	DP=163	23,15	48,21	76,41	0|1:1171325_C_T:1171325:51,53,26,28	104	54	AS_SB_TABLE=51,53|26,28	ECNT=2	SPON2	hg38	chr4	1171325	1171325	MISSENSE		SNP	C	C	T	g.chr4:1171325C>T	ENST00000290902.10	-	3	425	c.382G>A	c.(382-384)Gcc>Acc	p.A128T	0.7306733167082294	CTGGGGACGGCGGGCGCCGAA	SPON2_ENST00000617421.4_MISSENSE_p.A128T/SPON2_ENST00000431380.5_MISSENSE_p.A128T
chr4	5990571	A	G	PASS	0|1	157,53	0.259	DP=215	51,19	43,15	105,36	0|1:5990571_A_G:5990571:72,85,24,29	157	53	AS_SB_TABLE=72,85|24,29	ECNT=2	C4orf50	hg38	chr4	5990571	5990571	MISSENSE		SNP	A	A	G	g.chr4:5990571A>G	ENST00000531445.3	-	28	6871	c.1475T>C	c.(1474-1476)aTc>aCc	p.I492T	0.5810473815461347	CTCTTCTTGGATTTTTTGTCC	C4orf50_ENST00000324058.9_FIVE_PRIME_FLANK
chr4	5990575	T	G	PASS	0|1	156,52	0.254	DP=209	55,18	45,14	105,35	0|1:5990571_A_G:5990571:72,84,24,28	156	52	AS_SB_TABLE=72,84|24,28	ECNT=2	C4orf50	hg38	chr4	5990575	5990575	MISSENSE		SNP	T	T	G	g.chr4:5990575T>G	ENST00000531445.3	-	28	6867	c.1471A>C	c.(1471-1473)Aaa>Caa	p.K491Q	0.5860349127182045	TCTTGGATTTTTTGTCCATCT	C4orf50_ENST00000324058.9_FIVE_PRIME_FLANK
chr4	8227216	G	A	PASS	0|1	147,73	0.344	DP=229	46,25	44,22	104,54	0|1:8227216_G_A:8227216:68,79,35,38	147	73	AS_SB_TABLE=68,79|35,38	ECNT=2	SH3TC1	hg38	chr4	8227216	8227216	MISSENSE		SNP	G	G	A	g.chr4:8227216G>A	ENST00000245105.8	+	12	1666	c.1522G>A	c.(1522-1524)Gcc>Acc	p.A508T	0.6583541147132169	GTTCCTGAACGCCCCTGGGTA		NSCLC(145_%3B_2298_%20_2623_%20_35616_%20_37297)
chr4	17705826	C	T	PASS	0/1	138,42	0.26	DP=182	34,15	52,14	89,31	65,73,22,20	138	42	AS_SB_TABLE=65,73|22,20	ECNT=1	FAM184B	hg38	chr4	17705826	17705826	MISSENSE		SNP	C	C	T	g.chr4:17705826C>T	ENST00000265018.4	-	4	1418	c.1096G>A	c.(1096-1098)Ggc>Agc	p.G366S	0.5012468827930174	TGAAGATTGCCGGCTTCCAAG
chr4	37845656	C	A	PASS	0/1	73,44	0.356	DP=119	22,17	24,8	51,28	41,32,26,18	73	44	AS_SB_TABLE=41,32|26,18	ECNT=1	PGM2	hg38	chr4	37845656	37845656	MISSENSE		SNP	C	C	A	g.chr4:37845656C>A	ENST00000381967.9	+	8	980	c.933C>A	c.(931-933)gaC>gaA	p.D311E	0.3566084788029925	CTTTGGCTGACAAAACCAAGG
chr4	61733029	C	T	PASS	0/1	127,52	0.278	DP=180	49,21	35,13	92,35	68,59,27,25	127	52	AS_SB_TABLE=68,59|27,25	ECNT=1	ADGRL3	hg38	chr4	61733029	61733029	MISSENSE		SNP	C	C	T	g.chr4:61733029C>T	ENST00000506720.5	+	6	874	c.874C>T	c.(874-876)Cgc>Tgc	p.R292C	0.44389027431421446	CAACAAAGAGCGCACCAGGAA	ADGRL3_ENST00000512091.6_MISSENSE_p.R224C/ADGRL3_ENST00000514591.5_MISSENSE_p.R224C/ADGRL3_ENST00000509896.5_MISSENSE_p.R292C/ADGRL3_ENST00000511324.5_MISSENSE_p.R292C/ADGRL3_ENST00000508693.5_MISSENSE_p.R292C/ADGRL3_ENST00000507164.5_MISSENSE_p.R292C/ADGRL3_ENST00000506746.5_MISSENSE_p.R292C/ADGRL3_ENST00000507625.5_MISSENSE_p.R292C/ADGRL3_ENST00000506700.5_MISSENSE_p.R224C/ADGRL3_ENST0000050489…
chr4	70249142	C	T	PASS	0/1	81,47	0.33	DP=131	37,17	22,13	64,31	43,38,22,25	81	47	AS_SB_TABLE=43,38|22,25	ECNT=1	CSN3	hg38	chr4	70249142	70249142	MISSENSE		SNP	C	C	T	g.chr4:70249142C>T	ENST00000304954.3	+	4	318	c.232C>T	c.(232-234)Cgc>Tgc	p.R78C	0.39650872817955113	ATATGTGCCTCGCACATATTA
chr4	78407692	GC	TT	PASS	0/1	107,60	0.374	DP=174	34,17	35,23	71,42	62,45,36,24	107	60	AS_SB_TABLE=62,45|36,24	ECNT=1	FRAS1	hg38	chr4	78407692	78407693	MISSENSE		DNP	GC	GC	TT	g.chr4:78407692_78407693GC>TT	ENST00000512123.4	+	31	4846_4847	c.4159_4160GC>TT	c.(4159-4161)GCa>TTa	p.A1387L	0.48009950248756217	GAATATGCCTGCAGACAGCCCT	FRAS1_ENST00000325942.10_MISSENSE_p.A1387L
chr4	81053395	G	GT	PASS	0/1	81,44	0.363	DP=133	25,9	24,11	55,31	43,38,21,23	81	44	AS_SB_TABLE=43,38|21,23	ECNT=1	BMP3	hg38	chr4	81053395	81053396	FRAME_SHIFT_INS		INS	-	-	T	g.chr4:81053395_81053396insT	ENST00000282701.3	+	3	1855	c.1278_1279insT	c.(1279-1281)gggfs	p.G427fs	0.3775	GAGAGCTGTGGGGGTCGTTC
chr4	86809827	C	T	PASS	0/1	108,45	0.314	DP=159	33,11	31,18	69,31	58,50,23,22	108	45	AS_SB_TABLE=58,50|23,22	ECNT=1	PTPN13	hg38	chr4	86809827	86809827	MISSENSE		SNP	C	C	T	g.chr4:86809827C>T	ENST00000511467.1	+	45	7162	c.7157C>T	c.(7156-7158)aCa>aTa	p.T2386I	0.4314214463840399	GACCATGATACACCTTCTCAA	PTPN13_ENST00000411767.7_MISSENSE_p.T2381I/PTPN13_ENST00000427191.6_MISSENSE_p.T2362I/PTPN13_ENST00000316707.10_MISSENSE_p.T2190I/PTPN13_ENST00000436978.5_MISSENSE_p.T2386I
chr4	99622756	G	T	PASS	0/1	101,33	0.261	DP=135	30,14	31,8	64,22	53,48,22,11	101	33	AS_SB_TABLE=53,48|22,11	ECNT=1	MTTP	hg38	chr4	99622756	99622756	NONSENSE		SNP	G	G	T	g.chr4:99622756G>T	ENST00000511045.5	+	18	2687	c.2674G>T	c.(2674-2676)Gga>Tga	p.G892*	0.4239401496259352	CGTATTAGCAGGATGTGAATT	MTTP_ENST00000265517.9_NONSENSE_p.G865*/MTTP_ENST00000457717.5_NONSENSE_p.G865*/AC083902.1_ENST00000508578.1_RNA
chr4	103589759	G	A	PASS	0/1	109,51	0.32	DP=162	32,21	41,13	78,36	63,46,27,24	109	51	AS_SB_TABLE=63,46|27,24	ECNT=1	TACR3	hg38	chr4	103589759	103589759	MISSENSE		SNP	G	G	A	g.chr4:103589759G>A	ENST00000304883.3	-	5	1631	c.1321C>T	c.(1321-1323)Cgc>Tgc	p.R441C	0.46633416458852867	GAATTCCTGCGAGAGCAGCCA	AC105460.2_ENST00000502936.1_RNA
chr4	112260861	A	AGGT	PASS	0/1	74,12	0.136	DP=89	14,4	20,1	56,8	26,48,6,6	74	12	AS_SB_TABLE=26,48|6,6	ECNT=1	AP1AR	hg38	chr4	112260861	112260862	SPLICE_SITE	IN_FRAME_INS	INS	-	-	GGT	g.chr4:112260861_112260862insGGT	ENST00000274000.10	+	5	586	c.281_282insGGT	c.(280-282)gag>gaGGTg	p.94_95insV	0.29	TTCAAAAAGAGGTAAATTGT	AP1AR_ENST00000309703.10_SPLICE_SITE_p.94_95insV
chr4	133151408	G	A	PASS	0/1	80,44	0.352	DP=128	37,16	20,16	60,32	32,48,21,23	80	44	AS_SB_TABLE=32,48|21,23	ECNT=1	PCDH10	hg38	chr4	133151408	133151408	MISSENSE		SNP	G	G	A	g.chr4:133151408G>A	ENST00000264360.7	+	1	2115	c.1268G>A	c.(1267-1269)cGa>cAa	p.R423Q	0.6084788029925187	CCCCTGGACCGAGAGGCGGGG	PCDH10_ENST00000618019.1_MISSENSE_p.R423Q/AC105383.1_ENST00000667505.1_FIVE_PRIME_FLANK
chr4	154586789	G	A	PASS	0/1	97,46	0.302	DP=148	32,17	34,14	73,31	45,52,23,23	97	46	AS_SB_TABLE=45,52|23,23	ECNT=1	FGA	hg38	chr4	154586789	154586789	MISSENSE		SNP	G	G	A	g.chr4:154586789G>A	ENST00000651975.1	-	5	698	c.640C>T	c.(640-642)Ccc>Tcc	p.P214S	0.4389027431421446	TCTCTAGAGGGAAGTAAGTCT	FGA_ENST00000403106.8_MISSENSE_p.P214S/FGA_ENST00000622532.1_MISSENSE_p.P214S	NSCLC(143_%3B_340_%20_1922_%20_20892_%20_22370_%20_48145)
chr4	163473071	C	A	PASS	0/1	65,40	0.384	DP=108	16,12	28,14	45,28	29,36,24,16	65	40	AS_SB_TABLE=29,36|24,16	ECNT=1	TKTL2	hg38	chr4	163473071	163473071	MISSENSE		SNP	C	C	A	g.chr4:163473071C>A	ENST00000280605.5	-	1	684	c.664G>T	c.(664-666)Gtg>Ttg	p.V222L	0.47880299251870323	AAGGCCTCCACATCATGGCCA
chr4	166043303	G	T	PASS	0/1	67,46	0.42	DP=114	19,18	22,9	43,31	31,36,25,21	67	46	AS_SB_TABLE=31,36|25,21	ECNT=1	TLL1	hg38	chr4	166043303	166043303	NONSENSE		SNP	G	G	T	g.chr4:166043303G>T	ENST00000061240.7	+	12	2076	c.1408G>T	c.(1408-1410)Gaa>Taa	p.E470*	0.3790523690773067	ACGTAAAAATGAAGGACAGAT	TLL1_ENST00000507499.5_NONSENSE_p.E470*
chr4	176177550	G	A	PASS	0/1	47,47	0.524	DP=98	19,19	11,15	31,34	26,21,23,24	47	47	AS_SB_TABLE=26,21|23,24	ECNT=1	WDR17	hg38	chr4	176177550	176177550	MISSENSE		SNP	G	G	A	g.chr4:176177550G>A	ENST00000508596.5	+	28	3880	c.3628G>A	c.(3628-3630)Gaa>Aaa	p.E1210K	0.3092269326683292	GAGACTAAAAGAAGAGTCACT	WDR17_ENST00000280190.8_MISSENSE_p.E1249K/WDR17_ENST00000507824.6_MISSENSE_p.E1224K
chr4	184117029	C	G	PASS	0/1	23,26	0.531	DP=49	4,8	9,8	14,16	9,14,12,14	23	26	AS_SB_TABLE=9,14|12,14	ECNT=1	ENPP6	hg38	chr4	184117029	184117029	MISSENSE		SNP	C	C	G	g.chr4:184117029C>G	ENST00000296741.7	-	5	736	c.682G>C	c.(682-684)Ggc>Cgc	p.G228R	0.5286783042394015	TCCTGCAGGCCCCGCTCCTGT
chr5	1036306	G	T	PASS	0/1	213,165	0.439	DP=385	69,50	64,54	143,112	92,121,71,94	213	165	AS_SB_TABLE=92,121|71,94	ECNT=1	NKD2	hg38	chr5	1036306	1036306	MISSENSE		SNP	G	G	T	g.chr5:1036306G>T	ENST00000274150.4	+	9	805	c.709G>T	c.(709-711)Gtg>Ttg	p.V237L	0.683291770573566	GCCCTACTGCGTGGACGAGAA	NKD2_ENST00000296849.10_MISSENSE_p.V237L
chr5	1878158	C	T	PASS	0/1	214,70	0.237	DP=294	64,20	47,19	157,48	99,115,37,33	214	70	AS_SB_TABLE=99,115|37,33	ECNT=2	IRX4	hg38	chr5	1878158	1878158	NONSENSE		SNP	C	C	T	g.chr5:1878158C>T	ENST00000505790.5	-	6	1828	c.1371G>A	c.(1369-1371)tgG>tgA	p.W457*	0.7281795511221946	TGGCGGTGGCCCAGGCCTGGT	IRX4_ENST00000231357.7_NONSENSE_p.W457*/IRX4_ENST00000513692.5_NONSENSE_p.W457*/IRX4_ENST00000613726.4_NONSENSE_p.W483*/IRX4_ENST00000622814.4_NONSENSE_p.W483*
chr5	13770851	C	G	PASS	0/1	147,128	0.453	DP=281	43,34	56,49	104,86	79,68,67,61	147	128	AS_SB_TABLE=79,68|67,61	ECNT=1	DNAH5	hg38	chr5	13770851	13770851	MISSENSE		SNP	C	C	G	g.chr5:13770851C>G	ENST00000265104.4	-	56	9608	c.9503G>C	c.(9502-9504)cGa>cCa	p.R3168P	0.4314214463840399	GGTAGAACGTCGGAATCTCTG
chr5	24498480	C	T	PASS	0/1	64,53	0.462	DP=120	23,15	18,18	42,36	31,33,24,29	64	53	AS_SB_TABLE=31,33|24,29	ECNT=1	CDH10	hg38	chr5	24498480	24498480	MISSENSE		SNP	C	C	T	g.chr5:24498480C>T	ENST00000264463.8	-	9	1941	c.1433G>A	c.(1432-1434)aGa>aAa	p.R478K	0.3566084788029925	ATCCAAAATTCTCACAAAAAC
chr5	32057885	G	A	PASS	0/1	50,85	0.622	DP=136	17,23	20,40	38,63	32,18,49,36	50	85	AS_SB_TABLE=32,18|49,36	ECNT=1	PDZD2	hg38	chr5	32057885	32057885	MISSENSE		SNP	G	G	A	g.chr5:32057885G>A	ENST00000438447.2	+	12	2649	c.1982G>A	c.(1981-1983)cGg>cAg	p.R661Q	0.46633416458852867	CAGCAAATCCGGAGTGGATTA
chr5	42695080	G	A	PASS	0/1	79,33	0.309	DP=113	23,12	28,11	57,25	27,52,9,24	79	33	AS_SB_TABLE=27,52|9,24	ECNT=1	GHR	hg38	chr5	42695080	42695080	MISSENSE		SNP	G	G	A	g.chr5:42695080G>A	ENST00000230882.9	+	5	958	c.430G>A	c.(430-432)Gat>Aat	p.D144N	0.3740648379052369	TTTCTCTGTTGATGAAATAGG	GHR_ENST00000615111.4_MISSENSE_p.D144N/GHR_ENST00000612382.4_MISSENSE_p.D144N/GHR_ENST00000612626.4_MISSENSE_p.D144N/GHR_ENST00000618088.4_MISSENSE_p.D144N/GHR_ENST00000537449.5_MISSENSE_p.D144N/GHR_ENST00000620156.4_MISSENSE_p.D151N/GHR_ENST00000357703.6_MISSENSE_p.D122N/GHR_ENST00000622294.2_MISSENSE_p.D144N
chr5	71564836	C	G	PASS	0/1	56,117	0.69	DP=176	17,36	17,40	35,79	26,30,55,62	56	117	AS_SB_TABLE=26,30|55,62	ECNT=1	BDP1	hg38	chr5	71564836	71564836	MISSENSE		SNP	C	C	G	g.chr5:71564836C>G	ENST00000358731.9	+	39	8053	c.7826C>G	c.(7825-7827)tCt>tGt	p.S2609C	0.3092269326683292	ACCACAGTCTCTGAATATTTC
chr5	73849057	C	T	PASS	0/1	92,39	0.277	DP=132	30,9	25,13	67,25	43,49,15,24	92	39	AS_SB_TABLE=43,49|15,24	ECNT=2	ARHGEF28	hg38	chr5	73849057	73849057	MISSENSE		SNP	C	C	T	g.chr5:73849057C>T	ENST00000437974.5	+	12	1737	c.1717C>T	c.(1717-1719)Cgt>Tgt	p.R573C	0.32169576059850374	TCGTTTGGTGCGTGAATTAAC	ARHGEF28_ENST00000426542.6_MISSENSE_p.R573C/ARHGEF28_ENST00000296794.10_MISSENSE_p.R573C/ARHGEF28_ENST00000296799.8_MISSENSE_p.R260C/ARHGEF28_ENST00000545377.5_MISSENSE_p.R573C/ARHGEF28_ENST00000513042.6_MISSENSE_p.R573C
chr5	88731881	G	A	PASS	0/1	65,48	0.435	DP=114	21,14	21,22	47,36	23,42,16,32	65	48	AS_SB_TABLE=23,42|16,32	ECNT=1	MEF2C	hg38	chr5	88731881	88731881	NONSENSE		SNP	G	G	A	g.chr5:88731881G>A	ENST00000424173.6	-	8	1233	c.652C>T	c.(652-654)Cga>Tga	p.R218*	0.371571072319202	GGTGAGTTTCGGGGATTGCCA	MEF2C_ENST00000625674.2_NONSENSE_p.R218*/MEF2C_ENST00000625585.2_NONSENSE_p.R218*/MEF2C_ENST00000627659.2_NONSENSE_p.R218*/MEF2C_ENST00000340208.9_NONSENSE_p.R238*/MEF2C_ENST00000504921.7_NONSENSE_p.R220*/MEF2C_ENST00000637481.1_NONSENSE_p.R217*/MEF2C_ENST00000636998.1_NONSENSE_p.R220*/MEF2C_ENST00000437473.6_NONSENSE_p.R220*/MEF2C_ENST00000506554.5_NONSENSE_p.R220*/MEF2C_ENST00000510942.5_NONSEN…
chr5	96912792	T	C	PASS	0/1	41,86	0.645	DP=136	19,24	11,32	32,59	14,27,33,53	41	86	AS_SB_TABLE=14,27|33,53	ECNT=1	ERAP2	hg38	chr5	96912792	96912792	MISSENSE		SNP	T	T	C	g.chr5:96912792T>C	ENST00000437043.8	+	16	2660	c.2510T>C	c.(2509-2511)tTa>tCa	p.L837S	0.3117206982543641	CAGGAAAAGTTACTGAAGTAA	ERAP2_ENST00000379904.8_MISSENSE_p.L792S/AC009126.1_ENST00000669694.1_RNA/AC009126.1_ENST00000665723.1_RNA
chr5	112838151	G	T	PASS	0/1	127,56	0.32	DP=195	49,16	35,22	92,43	72,55,30,26	127	56	AS_SB_TABLE=72,55|30,26	ECNT=1	APC	hg38	chr5	112838151	112838151	NONSENSE		SNP	G	G	T	g.chr5:112838151G>T	ENST00000257430.9	+	16	2616	c.2557G>T	c.(2557-2559)Gag>Tag	p.E853*	0.4239401496259352	TAGAAGTTTGGAGAGAGAACG	APC_ENST00000508376.6_NONSENSE_p.E853*/AC008575.1_ENST00000520401.1_INTRON	NSCLC(107_%3B_854_%20_1218_%20_9699_%20_17025_%20_28335_%20_47076_%20_52975)_%7C_Esophageal_%20_Squamous(32_%3B_282_%20_584_%20_32991_%20_36563_%20_39392_%20_49665_%20_50115)	adenomatous_%20_polyposis_%20_of_%20_the_%20_colon_%20_gene	324	5	5q21	yes	yes	"colorectal_%2C__%20_pancreatic_%2C__%20_desmoid_%2C__%20_hepatoblastoma_%2C__%20_glioma_%2C__%20_other_%20_CNS"	"colorectal_%2C__%20_pancreatic_%2C__%20_desmoid_%2C__%20_hepatoblastoma_%2C__%20_glioma_%2C__%20_other_%20_CNS"	Adenomatous_%20_polyposis_%20_coli_%3B__%20_Turcot_%20_syndrome	"E_%2C__%20_M_%2C__%20_O"
chr5	112840254	G	GA	PASS	0/1	43,109	0.734	DP=164	17,40	10,30	30,84	23,20,55,54	43	109	AS_SB_TABLE=23,20|55,54	ECNT=1	APC	hg38	chr5	112840254	112840255	FRAME_SHIFT_INS		INS	-	-	A	g.chr5:112840254_112840255insA	ENST00000257430.9	+	16	4719	c.4660_4661insA	c.(4660-4662)gaafs	p.T1556fs	0.39	AAAGAGGCAGAAAAAACTAT	APC_ENST00000508376.6_FRAME_SHIFT_INS_p.T1556fs/AC008575.1_ENST00000520401.1_INTRON	NSCLC(107_%3B_854_%20_1218_%20_9699_%20_17025_%20_28335_%20_47076_%20_52975)_%7C_Esophageal_%20_Squamous(32_%3B_282_%20_584_%20_32991_%20_36563_%20_39392_%20_49665_%20_50115)	adenomatous_%20_polyposis_%20_of_%20_the_%20_colon_%20_gene	324	5	5q21	yes	yes	"colorectal_%2C__%20_pancreatic_%2C__%20_desmoid_%2C__%20_hepatoblastoma_%2C__%20_glioma_%2C__%20_other_%20_CNS"	"colorectal_%2C__%20_pancreatic_%2C__%20_desmoid_%2C__%20_hepatoblastoma_%2C__%20_glioma_%2C__%20_other_%20_CNS"	Adenomatous_%20_polyposis_%20_coli_%3B__%20_Turcot_%20_syndrome	"E_%2C__%20_M_%2C__%20_O"
chr5	119167754	A	G	PASS	0/1	107,53	0.321	DP=166	35,16	36,17	73,34	57,50,26,27	107	53	AS_SB_TABLE=57,50|26,27	ECNT=1	DMXL1	hg38	chr5	119167754	119167754	MISSENSE		SNP	A	A	G	g.chr5:119167754A>G	ENST00000311085.8	+	23	5368	c.5288A>G	c.(5287-5289)aAc>aGc	p.N1763S	0.3316708229426434	TGTTCATTGAACATAAATATG	DMXL1_ENST00000539542.5_MISSENSE_p.N1763S
chr5	133400768	C	T	PASS	0/1	80,30	0.283	DP=111	20,7	31,14	55,21	52,28,21,9	80	30	AS_SB_TABLE=52,28|21,9	ECNT=1	FSTL4	hg38	chr5	133400768	133400768	MISSENSE		SNP	C	C	T	g.chr5:133400768C>T	ENST00000265342.12	-	4	606	c.379G>A	c.(379-381)Gtc>Atc	p.V127I	0.5311720698254364	CTGTGGATGACGGTGATCCTC	FSTL4_ENST00000621681.4_INTRON
chr5	134578727	C	G	PASS	0/1	66,137	0.657	DP=208	17,38	26,44	50,96	34,32,69,68	66	137	AS_SB_TABLE=34,32|69,68	ECNT=2	JADE2	hg38	chr5	134578727	134578727	MISSENSE		SNP	C	C	G	g.chr5:134578727C>G	ENST00000361895.6	+	11	2125	c.1786C>G	c.(1786-1788)Cga>Gga	p.R596G	0.6384039900249376	TAGGAAGGCCCGAGGCCGCAC	JADE2_ENST00000282605.8_MISSENSE_p.R639G/JADE2_ENST00000402835.5_THREE_PRIME_UTR/JADE2_ENST00000395003.5_MISSENSE_p.R595G/JADE2_ENST00000612830.1_MISSENSE_p.R51G
chr5	138198704	C	A	PASS	0/1	37,50	0.618	DP=93	6,13	14,18	20,33	19,18,22,28	37	50	AS_SB_TABLE=19,18|22,28	ECNT=1	CDC23	hg38	chr5	138198704	138198704	NONSENSE		SNP	C	C	A	g.chr5:138198704C>A	ENST00000394886.7	-	7	744	c.733G>T	c.(733-735)Gag>Tag	p.E245*	0.39650872817955113	AGGGCCTCCTCTATCAACTGC
chr5	138556498	G	A	PASS	0/1	116,45	0.28	DP=162	34,18	44,14	84,32	59,57,23,22	116	45	AS_SB_TABLE=59,57|23,22	ECNT=1	HSPA9	hg38	chr5	138556498	138556498	MISSENSE		SNP	G	G	A	g.chr5:138556498G>A	ENST00000297185.9	-	16	1999	c.1916C>T	c.(1915-1917)tCt>tTt	p.S639F	0.4014962593516209	CTGCTGAAGAGAGGATGCTGC
chr5	140835672	G	A	PASS	0/1	238,120	0.328	DP=369	85,43	76,34	174,84	133,105,69,51	238	120	AS_SB_TABLE=133,105|69,51	ECNT=1	PCDHA7	hg38	chr5	140835672	140835672	MISSENSE		SNP	G	G	A	g.chr5:140835672G>A	ENST00000525929.2	+	1	1404	c.1289G>A	c.(1288-1290)gGg>gAg	p.G430E	0.6109725685785536	GCGCGGGACGGGGGCTCGCCT	PCDHA1_ENST00000504120.4_INTRON/PCDHA3_ENST00000522353.3_INTRON/PCDHA6_ENST00000529310.6_INTRON/PCDHA2_ENST00000526136.2_INTRON/PCDHA5_ENST00000529859.2_INTRON/PCDHA4_ENST00000530339.2_INTRON/PCDHA4_ENST00000512229.6_INTRON/PCDHA5_ENST00000529619.5_INTRON/PCDHA7_ENST00000356878.5_MISSENSE_p.G430E/PCDHA6_ENST00000527624.1_INTRON/PCDHA1_ENST00000394633.7_INTRON	NSCLC(160_%3B_258_%20_2013_%20_5070_%20_22440_%20_28951)
chr5	141122632	G	A	PASS	0|1	71,117	0.625	DP=189	18,44	24,31	50,84	0|1:141122632_G_A:141122632:34,37,56,61	71	117	AS_SB_TABLE=34,37|56,61	ECNT=2	PCDHB4	hg38	chr5	141122632	141122632	MISSENSE		SNP	G	G	A	g.chr5:141122632G>A	ENST00000194152.4	+	1	815	c.634G>A	c.(634-636)Gtg>Atg	p.V212M	0.486284289276808	CTTAACCCTCGTGGCGCTGGA	AC244517.2_ENST00000624802.1_RNA
chr5	141122636	C	G	PASS	0|1	67,116	0.627	DP=188	17,39	19,32	49,83	0|1:141122632_G_A:141122632:31,36,55,61	67	116	AS_SB_TABLE=31,36|55,61	ECNT=2	PCDHB4	hg38	chr5	141122636	141122636	MISSENSE		SNP	C	C	G	g.chr5:141122636C>G	ENST00000194152.4	+	1	819	c.638C>G	c.(637-639)gCg>gGg	p.A213G	0.486284289276808	ACCCTCGTGGCGCTGGATGGT	AC244517.2_ENST00000624802.1_RNA
chr5	141641529	G	A	PASS	0/1	192,83	0.312	DP=278	67,32	57,24	127,57	101,91,39,44	192	83	AS_SB_TABLE=101,91|39,44	ECNT=1	FCHSD1	hg38	chr5	141641529	141641529	MISSENSE		SNP	G	G	A	g.chr5:141641529G>A	ENST00000435817.7	-	20	2092	c.2042C>T	c.(2041-2043)cCg>cTg	p.P681L	0.5586034912718204	GCCAGGATCCGGGGCTTTAGC	FCHSD1_ENST00000522783.5_THREE_PRIME_UTR/HDAC3_ENST00000305264.8_FIVE_PRIME_FLANK
chr5	141957612	G	C	PASS	0/1	154,73	0.327	DP=231	53,23	45,25	104,50	84,70,41,32	154	73	AS_SB_TABLE=84,70|41,32	ECNT=1	PCDH12	hg38	chr5	141957612	141957612	MISSENSE		SNP	G	G	C	g.chr5:141957612G>C	ENST00000231484.3	-	1	1451	c.240C>G	c.(238-240)gaC>gaG	p.D80E	0.5760598503740648	CTTCCTCAGAGTCCACCTGAA
chr5	160393996	G	A	PASS	0/1	52,84	0.65	DP=138	23,31	13,35	37,70	27,25,39,45	52	84	AS_SB_TABLE=27,25|39,45	ECNT=1	ZBED8	hg38	chr5	160393996	160393996	NONSENSE		SNP	G	G	A	g.chr5:160393996G>A	ENST00000408953.4	-	2	1960	c.1495C>T	c.(1495-1497)Cga>Tga	p.R499*	0.3516209476309227	CCACTAGCTCGTAATTCAGCA	ZBED8_ENST00000523213.1_NONSENSE_p.R499*
chr5	177388353	G	A	PASS	0/1	109,46	0.286	DP=158	43,7	30,19	74,29	46,63,22,24	109	46	AS_SB_TABLE=46,63|22,24	ECNT=1	SLC34A1	hg38	chr5	177388353	177388353	MISSENSE		SNP	G	G	A	g.chr5:177388353G>A	ENST00000512593.5	+	8	1018	c.917G>A	c.(916-918)tGc>tAc	p.C306Y	0.5336658354114713	CAGATCTGGTGCCACCCAGAC	SLC34A1_ENST00000324417.6_MISSENSE_p.C306Y
chr5	178224548	G	A	PASS	0/1	174,93	0.336	DP=283	53,32	61,25	117,59	91,83,44,49	174	93	AS_SB_TABLE=91,83|44,49	ECNT=1	PHYKPL	hg38	chr5	178224548	178224548	MISSENSE		SNP	G	G	A	g.chr5:178224548G>A	ENST00000308158.10	-	6	770	c.518C>T	c.(517-519)aCc>aTc	p.T173I	0.5960099750623441	GCCCCGGTAGGTGTCTGGGAG
chr5	181224619	T	C	PASS	0/1	114,56	0.34	DP=175	49,21	32,18	85,43	59,55,25,31	114	56	AS_SB_TABLE=59,55|25,31	ECNT=1	TRIM41	hg38	chr5	181224619	181224619	MISSENSE		SNP	T	T	C	g.chr5:181224619T>C	ENST00000315073.10	+	1	1339	c.620T>C	c.(619-621)gTg>gCg	p.V207A	0.6159600997506235	ATGGTCCAGGTGATTCGGCAG	TRIM41_ENST00000351937.9_MISSENSE_p.V207A/MIR4638_ENST00000581158.1_FIVE_PRIME_FLANK
chr6	12124525	C	T	PASS	0/1	107,12	0.129	DP=120	41,6	29,4	73,10	51,56,3,9	107	12	AS_SB_TABLE=51,56|3,9	ECNT=1	HIVEP1	hg38	chr6	12124525	12124525	MISSENSE		SNP	C	C	T	g.chr6:12124525C>T	ENST00000379388.7	+	4	5088	c.4730C>T	c.(4729-4731)cCt>cTt	p.P1577L	0.44389027431421446	TCTTCTAATCCTGTGCATTCT	HIVEP1_ENST00000541134.5_MISSENSE_p.P1577L/HIVEP1_ENST00000627968.2_FIVE_PRIME_UTR
chr6	18208184	G	A	PASS	0/1	99,31	0.232	DP=137	23,10	39,9	71,21	48,51,14,17	99	31	AS_SB_TABLE=48,51|14,17	ECNT=1	KDM1B	hg38	chr6	18208184	18208184	MISSENSE		SNP	G	G	A	g.chr6:18208184G>A	ENST00000449850.2	+	17	2032	c.1847G>A	c.(1846-1848)gGc>gAc	p.G616D	0.42144638403990026	ACTACAGATGGCACAGGGTAT	KDM1B_ENST00000650836.2_MISSENSE_p.G615D/KDM1B_ENST00000297792.9_MISSENSE_p.G383D/KDM1B_ENST00000546309.6_INTRON
chr6	29440178	C	T	PASS	0/1	205,110	0.333	DP=319	67,21	76,46	147,73	100,105,53,57	205	110	AS_SB_TABLE=100,105|53,57	ECNT=2	OR10C1	hg38	chr6	29440178	29440178	NONSENSE		SNP	C	C	T	g.chr6:29440178C>T	ENST00000444197.3	+	1	873	c.163C>T	c.(163-165)Cag>Tag	p.Q55*	0.5586034912718204	TGCTGCCCTCCAGTCCCCTAT	OR11A1_ENST00000377149.5_INTRON/OR10C1_ENST00000622521.1_NONSENSE_p.Q57*
chr6	29440427	C	T	PASS	0/1	178,91	0.348	DP=271	55,31	44,24	121,64	85,93,44,47	178	91	AS_SB_TABLE=85,93|44,47	ECNT=2	OR10C1	hg38	chr6	29440427	29440427	MISSENSE		SNP	C	C	T	g.chr6:29440427C>T	ENST00000444197.3	+	1	1122	c.412C>T	c.(412-414)Cgg>Tgg	p.R138W	0.5960099750623441	GCTGAGCCACCGGGTGTGTCT	OR11A1_ENST00000377149.5_INTRON/OR10C1_ENST00000622521.1_MISSENSE_p.R140W
chr6	29440944	T	G	PASS	0/1	157,81	0.348	DP=243	42,26	52,23	102,54	68,89,34,47	157	81	AS_SB_TABLE=68,89|34,47	ECNT=1	OR10C1	hg38	chr6	29440944	29440944	MISSENSE		SNP	T	T	G	g.chr6:29440944T>G	ENST00000444197.3	+	1	1639	c.929T>G	c.(928-930)aTg>aGg	p.M310R	0.4937655860349127	ACGGTGCCTATGGAGATTTGA	OR11A1_ENST00000377149.5_INTRON/OR10C1_ENST00000622521.1_MISSENSE_p.M312R
chr6	31026275	A	T	PASS	0/1	162,309	0.656	DP=482	42,71	63,130	113,216	86,76,151,158	162	309	AS_SB_TABLE=86,76|151,158	ECNT=1	MUC22	hg38	chr6	31026275	31026275	MISSENSE		SNP	A	A	T	g.chr6:31026275A>T	ENST00000561890.1	+	2	1077	c.844A>T	c.(844-846)Att>Ttt	p.I282F	0.57356608478803	TACAATCCTGATTAAAGCCTC
chr6	31028433	G	T	PASS	0/1	355,177	0.331	DP=547	100,49	112,61	230,113	176,179,87,90	355	177	AS_SB_TABLE=176,179|87,90	ECNT=1	MUC22	hg38	chr6	31028433	31028433	MISSENSE		SNP	G	G	T	g.chr6:31028433G>T	ENST00000561890.1	+	2	3235	c.3002G>T	c.(3001-3003)gGc>gTc	p.G1001V	0.5311720698254364	TCTACTGAAGGCTCCGAGACC
chr6	31412063	G	C	PASS	0/1	166,379	0.681	DP=564	57,98	47,114	115,246	81,85,185,194	166	379	AS_SB_TABLE=81,85|185,194	ECNT=2	MICA	hg38	chr6	31412063	31412063	MISSENSE		SNP	G	G	C	g.chr6:31412063G>C	ENST00000449934.7	+	4	768	c.730G>C	c.(730-732)Gta>Cta	p.V244L	0.5935162094763092	TCAGGATGGGGTATCTTTGAG	MICA_ENST00000674069.1_MISSENSE_p.V106L/MICA_ENST00000616296.4_MISSENSE_p.V147L/AL645933.5_ENST00000673857.1_RNA
chr6	31963549	C	T	PASS	0/1	220,118	0.34	DP=348	76,50	79,29	158,81	105,115,57,61	220	118	AS_SB_TABLE=105,115|57,61	ECNT=1	SKIV2L	hg38	chr6	31963549	31963549	MISSENSE		SNP	C	C	T	g.chr6:31963549C>T	ENST00000375394.7	+	14	1558	c.1540C>T	c.(1540-1542)Cat>Tat	p.H514Y	0.5935162094763092	AGGAGCCTTCCATACAAAAGG	NELFE_ENST00000375425.9_FIVE_PRIME_FLANK/NELFE_ENST00000375429.8_FIVE_PRIME_FLANK/NELFE_ENST00000444811.6_FIVE_PRIME_FLANK
chr6	32045210	A	G	PASS	0/1	486,88	0.155	DP=588	152,27	125,22	342,63	184,302,35,53	486	88	AS_SB_TABLE=184,302|35,53	ECNT=1	TNXB	hg38	chr6	32045210	32045210	MISSENSE		SNP	A	A	G	g.chr6:32045210A>G	ENST00000647633.1	-	33	11624	c.11464T>C	c.(11464-11466)Tcg>Ccg	p.S3822P	0.6408977556109726	ACGCTCCACGAGAGGCGCATG	TNXB_ENST00000375244.7_MISSENSE_p.S3575P/TNXB_ENST00000644971.2_MISSENSE_p.S3575P/TNXB_ENST00000451343.4_MISSENSE_p.S4P/TNXB_ENST00000611016.2_MISSENSE_p.S1293P
chr6	32813747	C	T	PASS	0/1	168,87	0.349	DP=260	57,33	47,27	117,62	81,87,48,39	168	87	AS_SB_TABLE=81,87|48,39	ECNT=1	HLA-DOB	hg38	chr6	32813747	32813747	MISSENSE		SNP	C	C	T	g.chr6:32813747C>T	ENST00000648009.1	-	5	887	c.730G>A	c.(730-732)Gtc>Atc	p.V244I	0.456359102244389	AGCTGGATGACGATTCCCACC	HLA-DOB_ENST00000438763.7_MISSENSE_p.V244I
chr6	34823332	C	T	PASS	0/1	98,41	0.292	DP=140	34,17	28,7	62,25	47,51,22,19	98	41	AS_SB_TABLE=47,51|22,19	ECNT=1	UHRF1BP1	hg38	chr6	34823332	34823332	MISSENSE		SNP	C	C	T	g.chr6:34823332C>T	ENST00000192788.6	+	4	490	c.322C>T	c.(322-324)Ctt>Ttt	p.L108F	0.3940149625935162	TCCCATTGCCCTTGCTTCAGG	UHRF1BP1_ENST00000452449.6_MISSENSE_p.L108F
chr6	36217982	A	G	PASS	0/1	113,61	0.344	DP=175	42,24	35,15	79,41	50,63,30,31	113	61	AS_SB_TABLE=50,63|30,31	ECNT=1	BRPF3	hg38	chr6	36217982	36217982	MISSENSE		SNP	A	A	G	g.chr6:36217982A>G	ENST00000357641.10	+	9	3308	c.3055A>G	c.(3055-3057)Agt>Ggt	p.S1019G	0.5112219451371571	TTTGGGTCTCAGTGGTGGACT	BRPF3_ENST00000339717.11_MISSENSE_p.S749G/BRPF3_ENST00000534694.5_INTRON/BRPF3_ENST00000534400.5_MISSENSE_p.S1019G
chr6	43434729	C	T	PASS	0/1	141,19	0.115	DP=161	44,4	43,6	91,11	70,71,8,11	141	19	AS_SB_TABLE=70,71|8,11	ECNT=1	ABCC10	hg38	chr6	43434729	43434729	MISSENSE		SNP	C	C	T	g.chr6:43434729C>T	ENST00000244533.7	+	2	1719	c.1360C>T	c.(1360-1362)Cgg>Tgg	p.R454W	0.5910224438902744	GGGGCGACTCCGGGTCATCAA	ABCC10_ENST00000372530.9_MISSENSE_p.R497W
chr6	47878376	G	T	PASS	0|1	157,66	0.308	DP=231	51,22	56,24	111,49	0|1:47878376_G_T:47878376:82,75,37,29	157	66	AS_SB_TABLE=82,75|37,29	ECNT=2	PTCHD4	hg38	chr6	47878376	47878376	MISSENSE		SNP	G	G	T	g.chr6:47878376G>T	ENST00000339488.8	-	3	2502	c.2468C>A	c.(2467-2469)gCc>gAc	p.A823D	0.4463840399002494	CTTTCGCTTGGCACGTTTCTT
chr6	57054369	C	T	PASS	0/1	32,98	0.742	DP=134	9,36	12,31	24,71	17,15,50,48	32	98	AS_SB_TABLE=17,15|50,48	ECNT=1	KIAA1586	hg38	chr6	57054369	57054369	MISSENSE		SNP	C	C	T	g.chr6:57054369C>T	ENST00000370733.5	+	4	1933	c.1870C>T	c.(1870-1872)Cat>Tat	p.H624Y	0.27680798004987534	TGACAGAAACCATGAAGATAT	KIAA1586_ENST00000545356.5_MISSENSE_p.H597Y
chr6	65495077	C	T	PASS	0/1	56,143	0.711	DP=203	23,45	16,54	42,105	27,29,75,68	56	143	AS_SB_TABLE=27,29|75,68	ECNT=1	EYS	hg38	chr6	65495077	65495077	MISSENSE		SNP	C	C	T	g.chr6:65495077C>T	ENST00000393380.6	-	4	872	c.334G>A	c.(334-336)Gtt>Att	p.V112I	0.3940149625935162	ACACAGCCAACGAAAGATGTT	EYS_ENST00000342421.9_MISSENSE_p.V112I/EYS_ENST00000503581.6_MISSENSE_p.V112I/EYS_ENST00000370621.7_MISSENSE_p.V112I
chr6	83940058	G	C	PASS	0/1	5,36	0.821	DP=43	1,8	3,13	4,22	3,2,22,14	5	36	AS_SB_TABLE=3,2|22,14	ECNT=1	CYB5R4	hg38	chr6	83940058	83940058	MISSENSE		SNP	G	G	C	g.chr6:83940058G>C	ENST00000369681.10	+	13	1205	c.1111G>C	c.(1111-1113)Gat>Cat	p.D371H	0.3341645885286783	TTGTTTAGGAGATTTTGTTTC		Esophageal_%20_Squamous(86_%3B_1289_%20_1332_%20_25971_%20_40349_%20_52675)
chr6	89894595	G	A	PASS	0/1	97,82	0.47	DP=184	36,25	22,23	61,54	51,46,38,44	97	82	AS_SB_TABLE=51,46|38,44	ECNT=1	GJA10	hg38	chr6	89894595	89894595	MISSENSE		SNP	G	G	A	g.chr6:89894595G>A	ENST00000369352.1	+	1	127	c.127G>A	c.(127-129)Gat>Aat	p.D43N	0.45885286783042395	GGCTGCTGAGGATGTCTGGGA	GJA10_ENST00000638915.1_MISSENSE_p.D43N
chr6	95606193	C	T	PASS	0/1	127,21	0.149	DP=156	34,7	50,7	90,15	60,67,9,12	127	21	AS_SB_TABLE=60,67|9,12	ECNT=1	MANEA	hg38	chr6	95606193	95606193	MISSENSE		SNP	C	C	T	g.chr6:95606193C>T	ENST00000358812.9	+	5	1319	c.1177C>T	c.(1177-1179)Cgc>Tgc	p.R393C	0.4139650872817955	ACTTCAGACACGCCCCAGCTT
chr6	96603717	G	A	PASS	0/1	74,18	0.197	DP=94	26,6	22,6	52,12	31,43,8,10	74	18	AS_SB_TABLE=31,43|8,10	ECNT=1	FHL5	hg38	chr6	96603717	96603717	MISSENSE		SNP	G	G	A	g.chr6:96603717G>A	ENST00000326771.2	+	3	484	c.104G>A	c.(103-105)cGt>cAt	p.R35H	0.341645885286783	TGTTATGATCGTGTATTTTCT	FHL5_ENST00000541107.5_MISSENSE_p.R35H
chr6	110404898	C	T	PASS	0/1	35,135	0.8	DP=172	13,41	7,44	23,95	16,19,60,75	35	135	AS_SB_TABLE=16,19|60,75	ECNT=1	DDO	hg38	chr6	110404898	110404898	MISSENSE		SNP	C	C	T	g.chr6:110404898C>T	ENST00000368924.8	-	4	447	c.418G>A	c.(418-420)Gtg>Atg	p.V140M	0.4089775561097257	CCCAGAACCACGTCAGCCCAG	DDO_ENST00000368923.8_INTRON/DDO_ENST00000674206.1_INTRON
chr6	110958790	G	T	PASS	0/1	46,11	0.239	DP=58	15,6	14,3	31,9	21,25,7,4	46	11	AS_SB_TABLE=21,25|7,4	ECNT=1	GTF3C6	hg38	chr6	110958790	110958790	MISSENSE		SNP	G	G	T	g.chr6:110958790G>T	ENST00000329970.8	+	1	85	c.21G>T	c.(19-21)gaG>gaT	p.E7D	0.6758104738154613	CGGCGGACGAGCGGAGTCCAG
chr6	111559520	T	C	PASS	0/1	13,102	0.878	DP=117	6,40	2,23	9,71	6,7,43,59	13	102	AS_SB_TABLE=6,7|43,59	ECNT=1	TRAF3IP2	hg38	chr6	111559520	111559520	MISSENSE		SNP	T	T	C	g.chr6:111559520T>C	ENST00000368735.1	-	4	369	c.215A>G	c.(214-216)cAt>cGt	p.H72R	0.5236907730673317	GCTGTAGACATGAGTGTTCTG	TRAF3IP2_ENST00000340026.10_MISSENSE_p.H537R/TRAF3IP2_ENST00000368761.11_MISSENSE_p.H528R/TRAF3IP2_ENST00000359831.8_MISSENSE_p.H527R/TRAF3IP2_ENST00000368734.5_MISSENSE_p.H72R/TRAF3IP2_ENST00000368730.5_MISSENSE_p.H72R/TRAF3IP2_ENST00000392556.8_MISSENSE_p.H537R/TRAF3IP2-AS1_ENST00000449449.6_RNA/TRAF3IP2-AS1_ENST00000442928.6_RNA/TRAF3IP2-AS1_ENST00000456352.2_RNA
chr6	116431127	A	G	PASS	0/1	18,61	0.776	DP=82	5,20	5,15	12,44	7,11,26,35	18	61	AS_SB_TABLE=7,11|26,35	ECNT=1	DSE	hg38	chr6	116431127	116431127	MISSENSE		SNP	A	A	G	g.chr6:116431127A>G	ENST00000644252.3	+	4	1072	c.844A>G	c.(844-846)Atc>Gtc	p.I282V	0.39900249376558605	GCACTTCAACATCAACCACTT	DSE_ENST00000452085.7_MISSENSE_p.I282V/DSE_ENST00000331677.7_MISSENSE_p.I282V/Z84488.2_ENST00000644499.1_MISSENSE_p.I234V/DSE_ENST00000359564.3_MISSENSE_p.I282V/DSE_ENST00000646710.1_INTRON/DSE_ENST00000647244.1_INTRON
chr6	131576667	G	A	PASS	0/1	18,83	0.803	DP=102	5,30	7,20	12,52	10,8,46,37	18	83	AS_SB_TABLE=10,8|46,37	ECNT=1	ARG1	hg38	chr6	131576667	131576667	MISSENSE		SNP	G	G	A	g.chr6:131576667G>A	ENST00000368087.8	+	2	119	c.62G>A	c.(61-63)cGa>cAa	p.R21Q	0.39900249376558605	GTTCAGCCACGAGGAGGGGTG	ARG1_ENST00000356962.2_MISSENSE_p.R21Q/ARG1_ENST00000673427.1_MISSENSE_p.R21Q/MED23_ENST00000354577.8_INTRON/ARG1_ENST00000672233.1_INTRON/ARG1_ENST00000640973.1_MISSENSE_p.R21Q
chr6	132692405	T	C	PASS	0/1	142,26	0.179	DP=170	40,8	54,13	100,21	69,73,12,14	142	26	AS_SB_TABLE=69,73|12,14	ECNT=1	VNN1	hg38	chr6	132692405	132692405	MISSENSE		SNP	T	T	C	g.chr6:132692405T>C	ENST00000367928.5	-	5	1026	c.1006A>G	c.(1006-1008)Act>Gct	p.T336A	0.42144638403990026	AAAAAGACAGTGCCTTTAAAT
chr6	132734332	T	C	PASS	0/1	142,46	0.25	DP=188	36,13	53,15	97,32	76,66,21,25	142	46	AS_SB_TABLE=76,66|21,25	ECNT=1	VNN3	hg38	chr6	132734332	132734332	MISSENSE		SNP	T	T	C	g.chr6:132734332T>C	ENST00000414302.7	-	2	329	c.265A>G	c.(265-267)Acc>Gcc	p.T89A	0.39650872817955113	CTCTCCCTGGTGAAGATCCAA	VNN3_ENST00000450865.2_MISSENSE_p.T90A/VNN3_ENST00000367927.9_MISSENSE_p.T89A/VNN3_ENST00000673794.1_MISSENSE_p.T121A/VNN3_ENST00000509351.5_MISSENSE_p.T89A/VNN3_ENST00000427187.6_MISSENSE_p.T89A/VNN3_ENST00000417437.6_MISSENSE_p.T121A/VNN3_ENST00000423615.6_MISSENSE_p.T89A
chr6	134262124	T	C	PASS	0/1	98,28	0.227	DP=127	25,11	35,8	67,19	44,54,11,17	98	28	AS_SB_TABLE=44,54|11,17	ECNT=1	SGK1	hg38	chr6	134262124	134262124	MISSENSE		SNP	T	T	C	g.chr6:134262124T>C	ENST00000367858.9	-	2	692	c.94A>G	c.(94-96)Atg>Gtg	p.M32V	0.4763092269326683	ACACTGACCATTGGGCTCTTG	SGK1_ENST00000524929.1_MISSENSE_p.M32V
chr6	138253951	T	C	PASS	0/1	28,136	0.838	DP=167	7,43	8,35	15,82	13,15,64,72	28	136	AS_SB_TABLE=13,15|64,72	ECNT=1	ARFGEF3	hg38	chr6	138253951	138253951	MISSENSE		SNP	T	T	C	g.chr6:138253951T>C	ENST00000251691.5	+	9	885	c.737T>C	c.(736-738)aTg>aCg	p.M246T	0.5311720698254364	TCCTCCTCCATGCACCTGCAC
chr6	139276906	A	G	PASS	0/1	91,14	0.137	DP=109	36,3	24,6	62,9	49,42,7,7	91	14	AS_SB_TABLE=49,42|7,7	ECNT=1	TXLNB	hg38	chr6	139276906	139276906	MISSENSE		SNP	A	A	G	g.chr6:139276906A>G	ENST00000358430.8	-	3	532	c.440T>C	c.(439-441)cTg>cCg	p.L147P	0.3790523690773067	TTGCATTAGCAGGTTGGCTTC	AL592429.2_ENST00000650173.1_RNA/AL158850.1_ENST00000616537.4_RNA
chr6	144448684	A	G	PASS	0/1	90,17	0.193	DP=111	28,6	30,5	60,14	53,37,9,8	90	17	AS_SB_TABLE=53,37|9,8	ECNT=1	UTRN	hg38	chr6	144448684	144448684	MISSENSE		SNP	A	A	G	g.chr6:144448684A>G	ENST00000367545.7	+	16	1987	c.1987A>G	c.(1987-1989)Att>Gtt	p.I663V	0.34663341645885287	AGAACAAGCAATTACAAAAAA
chr6	163062297	C	T	PASS	0/1	99,50	0.334	DP=153	27,16	36,17	73,36	45,54,17,33	99	50	AS_SB_TABLE=45,54|17,33	ECNT=1	PACRG	hg38	chr6	163062297	163062297	MISSENSE		SNP	C	C	T	g.chr6:163062297C>T	ENST00000366889.6	+	4	663	c.439C>T	c.(439-441)Cca>Tca	p.P147S	0.4139650872817955	ACCTGTCCTTCCACAGCTCAT	PACRG_ENST00000366888.6_MISSENSE_p.P147S/PACRG_ENST00000337019.7_MISSENSE_p.P147S/PACRG_ENST00000621363.1_MISSENSE_p.P53S
chr7	4079469	C	A	PASS	0/1	93,44	0.294	DP=143	37,10	29,18	69,28	54,39,25,19	93	44	AS_SB_TABLE=54,39|25,19	ECNT=1	SDK1	hg38	chr7	4079469	4079469	MISSENSE		SNP	C	C	A	g.chr7:4079469C>A	ENST00000389531.7	+	22	3209	c.3209C>A	c.(3208-3210)cCt>cAt	p.P1070H	0.5087281795511222	CTAGACCTTCCTGGTGCCCCA	SDK1_ENST00000404826.7_MISSENSE_p.P1070H/SDK1_ENST00000615806.4_MISSENSE_p.P1070H
chr7	5376036	C	T	PASS	0/1	61,68	0.5	DP=130	23,20	21,23	44,44	42,19,42,26	61	68	AS_SB_TABLE=42,19|42,26	ECNT=1	TNRC18	hg38	chr7	5376036	5376036	MISSENSE		SNP	C	C	T	g.chr7:5376036C>T	ENST00000399537.8	-	9	3146	c.2797G>A	c.(2797-2799)Gtg>Atg	p.V933M	0.6633416458852868	CGACTTACCACGAGCTGGGCG	TNRC18_ENST00000430969.5_MISSENSE_p.V933M
chr7	6155098	G	A	PASS	0/1	127,38	0.235	DP=166	48,15	37,9	87,26	67,60,15,23	127	38	AS_SB_TABLE=67,60|15,23	ECNT=1	USP42	hg38	chr7	6155098	6155098	MISSENSE		SNP	G	G	A	g.chr7:6155098G>A	ENST00000306177.9	+	15	3702	c.3544G>A	c.(3544-3546)Gaa>Aaa	p.E1182K	0.571072319201995	CCGGAGGAGCGAACAGAAGGA
chr7	23307890	G	A	PASS	0/1	103,84	0.441	DP=190	22,25	39,26	65,51	55,48,46,38	103	84	AS_SB_TABLE=55,48|46,38	ECNT=1	MALSU1	hg38	chr7	23307890	23307890	MISSENSE		SNP	G	G	A	g.chr7:23307890G>A	ENST00000466681.2	+	3	472	c.458G>A	c.(457-459)cGt>cAt	p.R153H	0.36658354114713215	AAATGTAAACGTGACCCTCAT
chr7	44515940	T	A	PASS	0/1	70,68	0.49	DP=140	23,33	25,14	50,48	35,35,31,37	70	68	AS_SB_TABLE=35,35|31,37	ECNT=1	NPC1L1	hg38	chr7	44515940	44515940	MISSENSE		SNP	T	T	A	g.chr7:44515940T>A	ENST00000289547.8	-	19	3796	c.3740A>T	c.(3739-3741)aAc>aTc	p.N1247I	0.6084788029925187	GCCAGGCAGGTTGGTCATGGC	NPC1L1_ENST00000381160.7_MISSENSE_p.N1220I/NPC1L1_ENST00000546276.5_MISSENSE_p.N1174I/AC004938.1_ENST00000438468.1_FIVE_PRIME_FLANK
chr7	70790313	C	T	PASS	0/1	217,55	0.192	DP=277	68,13	82,22	156,37	105,112,29,26	217	55	AS_SB_TABLE=105,112|29,26	ECNT=1	AUTS2	hg38	chr7	70790313	70790313	MISSENSE		SNP	C	C	T	g.chr7:70790313C>T	ENST00000342771.10	+	19	4276	c.3097C>T	c.(3097-3099)Ccc>Tcc	p.P1033S	0.6508728179551122	GGGCATTCACCCCATGAACAG	AUTS2_ENST00000644939.1_MISSENSE_p.P1032S/AUTS2_ENST00000406775.6_MISSENSE_p.P1009S/AUTS2_ENST00000644506.1_MISSENSE_p.P575S/AUTS2_ENST00000644359.1_MISSENSE_p.P560S/AUTS2_ENST00000611706.4_MISSENSE_p.P785S/AUTS2_ENST00000615871.4_MISSENSE_p.P761S
chr7	72106190	C	T	PASS	0/1	307,96	0.241	DP=410	80,23	111,36	201,63	174,133,57,39	307	96	AS_SB_TABLE=174,133|57,39	ECNT=1	CALN1	hg38	chr7	72106190	72106190	MISSENSE		SNP	C	C	T	g.chr7:72106190C>T	ENST00000329008.9	-	3	522	c.223G>A	c.(223-225)Gtg>Atg	p.V75M	0.5062344139650873	GCCAGCTCCACCTCGCTTGGC	CALN1_ENST00000395276.6_MISSENSE_p.V75M/CALN1_ENST00000431984.5_MISSENSE_p.V75M/CALN1_ENST00000395275.7_MISSENSE_p.V117M
chr7	72802513	G	A	PASS	0/1	119,33	0.225	DP=159	34,12	39,10	82,23	48,71,13,20	119	33	AS_SB_TABLE=48,71|13,20	ECNT=1	TYW1B	hg38	chr7	72802513	72802513	MISSENSE		SNP	G	G	A	g.chr7:72802513G>A	ENST00000620995.5	-	6	858	c.733C>T	c.(733-735)Ccc>Tcc	p.P245S	0.4513715710723192	CTCTCGAAGGGTTCTTCCTCC	TYW1B_ENST00000612372.4_MISSENSE_p.P83S
chr7	75123192	G	T	PASS	0/1	24,30	0.567	DP=57	8,8	5,10	15,20	10,14,13,17	24	30	AS_SB_TABLE=10,14|13,17	ECNT=1	GTF2IRD2B	hg38	chr7	75123192	75123192	MISSENSE		SNP	G	G	T	g.chr7:75123192G>T	ENST00000651028.1	+	6	1792	c.901G>T	c.(901-903)Gac>Tac	p.D301Y	0.46384039900249374	GATGCTGCGAGACCAGTCGGC	GTF2IRD2B_ENST00000472837.7_MISSENSE_p.D139Y/GTF2IRD2B_ENST00000619142.4_MISSENSE_p.D139Y/GTF2IRD2B_ENST00000629105.2_MISSENSE_p.D139Y
chr7	76302989	G	A	PASS	0/1	129,140	0.507	DP=272	40,43	48,41	94,97	61,68,61,79	129	140	AS_SB_TABLE=61,68|61,79	ECNT=1	HSPB1	hg38	chr7	76302989	76302989	MISSENSE		SNP	G	G	A	g.chr7:76302989G>A	ENST00000248553.7	+	1	317	c.277G>A	c.(277-279)Gac>Aac	p.D93N	0.7206982543640897	GCACACTGCGGACCGCTGGCG	HSPB1_ENST00000429938.1_FIVE_PRIME_FLANK
chr7	80673368	C	G	PASS	0/1	108,33	0.237	DP=144	37,11	32,10	73,22	54,54,17,16	108	33	AS_SB_TABLE=54,54|17,16	ECNT=1	CD36	hg38	chr7	80673368	80673368	MISSENSE		SNP	C	C	G	g.chr7:80673368C>G	ENST00000447544.7	+	13	1501	c.1213C>G	c.(1213-1215)Ctg>Gtg	p.L405V	0.256857855361596	ATTAAAGAATCTGAAGAGGAA	CD36_ENST00000435819.5_MISSENSE_p.L405V/CD36_ENST00000309881.11_MISSENSE_p.L405V/CD36_ENST00000394788.7_MISSENSE_p.L405V/CD36_ENST00000534394.5_MISSENSE_p.L329V/CD36_ENST00000432207.5_MISSENSE_p.L405V/CD36_ENST00000433696.6_MISSENSE_p.L366V/CD36_ENST00000538969.5_MISSENSE_p.L345V/CD36_ENST00000544133.5_THREE_PRIME_UTR
chr7	86907728	C	T	PASS	0/1	158,100	0.403	DP=261	50,31	48,30	100,67	84,74,50,50	158	100	AS_SB_TABLE=84,74|50,50	ECNT=1	KIAA1324L	hg38	chr7	86907728	86907728	MISSENSE		SNP	C	C	T	g.chr7:86907728C>T	ENST00000416314.5	-	17	2195	c.1999G>A	c.(1999-2001)Gct>Act	p.A667T	0.30673316708229426	ATTTTCACAGCAGTTGATCGG	KIAA1324L_ENST00000444627.5_MISSENSE_p.A763T/KIAA1324L_ENST00000450689.7_MISSENSE_p.A834T
chr7	92447766	A	T	PASS	0/1	39,45	0.518	DP=85	17,18	10,12	28,30	24,15,25,20	39	45	AS_SB_TABLE=24,15|25,20	ECNT=1	GATAD1	hg38	chr7	92447766	92447766	NONSENSE		SNP	A	A	T	g.chr7:92447766A>T	ENST00000287957.5	+	1	285	c.37A>T	c.(37-39)Aag>Tag	p.K13*	0.7506234413965087	CAGCGTATGCAAGACCACGTC	TMBIM7P_ENST00000641474.1_RNA
chr7	99344351	CTA	C	PASS	0/1	190,51	0.231	DP=251	63,19	52,13	129,38	103,87,29,22	190	51	AS_SB_TABLE=103,87|29,22	ECNT=1	AC004922.1	hg38	chr7	99344352	99344353	FRAME_SHIFT_DEL		DEL	TA	TA	-	g.chr7:99344352_99344353delTA	ENST00000638617.1	+	4	383_384	c.229_230delTA	c.(229-231)tatfs	p.Y77fs	0.5024875621890548	CCGCAATGCCTATGTCTGGAGT	ARPC1A_ENST00000262942.10_FRAME_SHIFT_DEL_p.Y77fs
chr7	100023786	C	A	PASS	0/1	167,67	0.284	DP=235	59,24	51,19	120,47	76,91,26,41	167	67	AS_SB_TABLE=76,91|26,41	ECNT=1	ZKSCAN1	hg38	chr7	100023786	100023786	MISSENSE		SNP	C	C	A	g.chr7:100023786C>A	ENST00000324306.11	+	2	499	c.280C>A	c.(280-282)Cag>Aag	p.Q94K	0.5336658354114713	CACCAAGGAACAGATCCTGGA	ZKSCAN1_ENST00000426572.5_MISSENSE_p.Q58K/ZKSCAN1_ENST00000620510.1_MISSENSE_p.Q58K/ZKSCAN1_ENST00000535170.5_INTRON
chr7	100096126	T	A	PASS	0/1	47,128	0.706	DP=183	20,33	13,48	35,85	18,29,58,70	47	128	AS_SB_TABLE=18,29|58,70	ECNT=1	MCM7	hg38	chr7	100096126	100096126	MISSENSE		SNP	T	T	A	g.chr7:100096126T>A	ENST00000303887.10	-	11	1346	c.1243A>T	c.(1243-1245)Acg>Tcg	p.T415S	0.5810473815461347	ACAGCTGCCGTAAGCCCCACT	MCM7_ENST00000343023.10_INTRON/MCM7_ENST00000621318.4_MISSENSE_p.T239S/MCM7_ENST00000354230.7_MISSENSE_p.T239S/MIR25_ENST00000384816.1_FIVE_PRIME_FLANK/MIR93_ENST00000385024.1_FIVE_PRIME_FLANK/MIR106B_ENST00000385301.1_FIVE_PRIME_FLANK
chr7	100107269	C	T	PASS	0/1	74,199	0.736	DP=276	25,82	19,44	47,132	41,33,117,82	74	199	AS_SB_TABLE=41,33|117,82	ECNT=1	TAF6	hg38	chr7	100107269	100107269	MISSENSE		SNP	C	C	T	g.chr7:100107269C>T	ENST00000437822.6	-	15	2217	c.2122G>A	c.(2122-2124)Ggc>Agc	p.G708S	0.5635910224438903	TGAGGGGAGCCGGAGTTGGGC	TAF6_ENST00000344095.8_MISSENSE_p.G671S/TAF6_ENST00000453269.7_MISSENSE_p.G671S/TAF6_ENST00000452041.5_MISSENSE_p.G671S/AP4M1_ENST00000359593.9_THREE_PRIME_UTR/AP4M1_ENST00000421755.5_INTRON/TAF6_ENST00000472509.5_MISSENSE_p.G728S
chr7	100114250	C	G	PASS	0/1	258,73	0.223	DP=339	65,21	96,23	172,50	129,129,42,31	258	73	AS_SB_TABLE=129,129|42,31	ECNT=1	TAF6	hg38	chr7	100114250	100114250	MISSENSE		SNP	C	C	G	g.chr7:100114250C>G	ENST00000437822.6	-	2	166	c.71G>C	c.(70-72)cGg>cCg	p.R24P	0.5685785536159601	ATGAAGCCCCCGGTGGAGAGA	TAF6_ENST00000344095.8_FIVE_PRIME_UTR/TAF6_ENST00000453269.7_FIVE_PRIME_UTR/TAF6_ENST00000452041.5_FIVE_PRIME_UTR/TAF6_ENST00000472509.5_MISSENSE_p.R44P
chr7	100722667	G	A	PASS	0/1	106,38	0.259	DP=147	39,12	39,14	78,27	69,37,24,14	106	38	AS_SB_TABLE=69,37|24,14	ECNT=1	EPO	hg38	chr7	100722667	100722667	MISSENSE		SNP	G	G	A	g.chr7:100722667G>A	ENST00000252723.3	+	4	763	c.250G>A	c.(250-252)Ggg>Agg	p.G84R	0.5610972568578554	CCTGTAGGTCGGGCAGCAGGC
chr7	100991810	T	C	PASS	0/1	368,128	0.268	DP=503	92,36	150,56	255,93	184,184,64,64	368	128	AS_SB_TABLE=184,184|64,64	ECNT=1	MUC12	hg38	chr7	100991810	100991810	MISSENSE		SNP	T	T	C	g.chr7:100991810T>C	ENST00000379442.7	+	5	1676	c.1676T>C	c.(1675-1677)cTg>cCg	p.L559P	0.5261845386533666	CACAGCAGCCTGGGCTCAACT	MUC12_ENST00000536621.5_MISSENSE_p.L416P
chr7	102467723	G	A	PASS	0/1	114,28	0.181	DP=146	47,11	26,4	76,16	61,53,16,12	114	28	AS_SB_TABLE=61,53|16,12	ECNT=1	LRWD1	hg38	chr7	102467723	102467723	MISSENSE		SNP	G	G	A	g.chr7:102467723G>A	ENST00000292616.10	+	5	675	c.578G>A	c.(577-579)cGg>cAg	p.R193Q	0.6508728179551122	ACCCAGGTGCGGATGATCTCT	ALKBH4_ENST00000292566.4_FIVE_PRIME_FLANK/MIR4467_ENST00000578629.1_FIVE_PRIME_FLANK
chr7	103574195	C	T	PASS	0/1	170,68	0.283	DP=247	54,24	51,15	108,42	85,85,32,36	170	68	AS_SB_TABLE=85,85|32,36	ECNT=1	RELN	hg38	chr7	103574195	103574195	MISSENSE		SNP	C	C	T	g.chr7:103574195C>T	ENST00000343529.9	-	30	4568	c.4408G>A	c.(4408-4410)Gtt>Att	p.V1470I	0.428927680798005	CCAGTTCCAACCTGGGCACCT	RELN_ENST00000428762.6_MISSENSE_p.V1470I/RELN_ENST00000424685.2_MISSENSE_p.V1470I	NSCLC(146_%3B_835_%20_1944_%20_15585_%20_22231_%20_52158)
chr7	106099254	C	A	PASS	0/1	29,68	0.705	DP=98	10,30	8,16	19,47	13,16,32,36	29	68	AS_SB_TABLE=13,16|32,36	ECNT=1	SYPL1	hg38	chr7	106099254	106099254	MISSENSE		SNP	C	C	A	g.chr7:106099254C>A	ENST00000011473.6	-	3	199	c.152G>T	c.(151-153)tGt>tTt	p.C51F	0.3491271820448878	AAAACCTCCACAGGTGGCAAA	SYPL1_ENST00000455385.6_MISSENSE_p.C33F/SYPL1_ENST00000470347.1_MISSENSE_p.C33F
chr7	107700099	G	A	PASS	0/1	98,39	0.294	DP=138	32,15	24,10	64,26	53,45,21,18	98	39	AS_SB_TABLE=53,45|21,18	ECNT=1	SLC26A4	hg38	chr7	107700099	107700099	MISSENSE		SNP	G	G	A	g.chr7:107700099G>A	ENST00000644269.2	+	15	1662	c.1631G>A	c.(1630-1632)gGa>gAa	p.G544E	0.371571072319202	GAACCTCAAGGAGTGAAGATT
chr7	107916834	T	G	PASS	0/1	194,47	0.207	DP=245	62,15	66,19	133,34	105,89,31,16	194	47	AS_SB_TABLE=105,89|31,16	ECNT=1	DLD	hg38	chr7	107916834	107916834	MISSENSE		SNP	T	T	G	g.chr7:107916834T>G	ENST00000205402.10	+	10	984	c.916T>G	c.(916-918)Tgt>Ggt	p.C306G	0.3491271820448878	AGTTATCACTTGTGATGTACT	DLD_ENST00000440410.5_MISSENSE_p.C283G/DLD_ENST00000437604.6_MISSENSE_p.C258G
chr7	111739142	G	C	PASS	0/1	44,145	0.768	DP=195	13,45	15,45	29,97	25,19,75,70	44	145	AS_SB_TABLE=25,19|75,70	ECNT=1	DOCK4	hg38	chr7	111739142	111739142	MISSENSE		SNP	G	G	C	g.chr7:111739142G>C	ENST00000437633.6	-	48	5458	c.5197C>G	c.(5197-5199)Cct>Gct	p.P1733A	0.4912718204488778	ACCTGCGAAGGCTCCACAGGT	DOCK4_ENST00000428084.6_MISSENSE_p.P1742A/DOCK4_ENST00000450156.6_MISSENSE_p.P616A/DOCK4_ENST00000664131.1_MISSENSE_p.P607A
chr7	123147286	G	A	PASS	0/1	149,44	0.24	DP=213	39,14	51,14	97,30	65,84,17,27	149	44	AS_SB_TABLE=65,84|17,27	ECNT=1	SLC13A1	hg38	chr7	123147286	123147286	NONSENSE		SNP	G	G	A	g.chr7:123147286G>A	ENST00000194130.7	-	7	708	c.685C>T	c.(685-687)Cga>Tga	p.R229*	0.39900249376558605	TTCTTTGTTCGATATTTGGTT	SLC13A1_ENST00000539873.1_THREE_PRIME_UTR
chr7	132174819	A	G	PASS	0/1	226,72	0.242	DP=307	70,22	74,23	145,46	125,101,35,37	226	72	AS_SB_TABLE=125,101|35,37	ECNT=1	PLXNA4	hg38	chr7	132174819	132174819	MISSENSE		SNP	A	A	G	g.chr7:132174819A>G	ENST00000359827.7	-	21	4939	c.3976T>C	c.(3976-3978)Ttc>Ctc	p.F1326L	0.5685785536159601	ATTCCTGGGAACAGCACCCGC	PLXNA4_ENST00000321063.8_MISSENSE_p.F1326L
chr7	135637962	G	A	PASS	0/1	112,27	0.185	DP=140	22,9	47,6	72,16	59,53,14,13	112	27	AS_SB_TABLE=59,53|14,13	ECNT=1	NUP205	hg38	chr7	135637962	135637962	MISSENSE		SNP	G	G	A	g.chr7:135637962G>A	ENST00000285968.11	+	37	5196	c.5168G>A	c.(5167-5169)gGt>gAt	p.G1723D	0.371571072319202	AGTCGCTTTGGTGGCTCTGAC
chr7	138579246	A	G	PASS	0/1	159,75	0.309	DP=238	52,22	49,25	109,48	91,68,41,34	159	75	AS_SB_TABLE=91,68|41,34	ECNT=1	TRIM24	hg38	chr7	138579246	138579246	MISSENSE		SNP	A	A	G	g.chr7:138579246A>G	ENST00000343526.9	+	15	2589	c.2299A>G	c.(2299-2301)Agc>Ggc	p.S767G	0.4239401496259352	GCTCTTAAATAGCAGTCAGAG	TRIM24_ENST00000415680.6_MISSENSE_p.S733G	Pancreas(179_%3B_936_%20_2074_%20_16128_%20_47811_%20_50326)_%7C_Colon(136_%3B_168_%20_1735_%20_9344_%20_12243_%20_52014)
chr7	139261617	C	T	PASS	0/1	178,67	0.264	DP=256	54,19	61,21	121,43	81,97,32,35	178	67	AS_SB_TABLE=81,97|32,35	ECNT=1	UBN2	hg38	chr7	139261617	139261617	MISSENSE		SNP	C	C	T	g.chr7:139261617C>T	ENST00000473989.8	+	6	1519	c.1271C>T	c.(1270-1272)tCg>tTg	p.S424L	0.4488778054862843	CTATCTGAGTCGGGGGGTGAA
chr7	140057912	C	A	PASS	0/1	144,56	0.278	DP=201	49,15	46,19	98,37	89,55,33,23	144	56	AS_SB_TABLE=89,55|33,23	ECNT=1	PARP12	hg38	chr7	140057912	140057912	MISSENSE		SNP	C	C	A	g.chr7:140057912C>A	ENST00000263549.8	-	2	553	c.449G>T	c.(448-450)tGg>tTg	p.W150L	0.49875311720698257	TGGCAAAAGCCAGGGGTCGTT
chr7	140753336	A	T	PASS	0/1	97,31	0.25	DP=128	23,10	35,10	62,20	47,50,15,16	97	31	AS_SB_TABLE=47,50|15,16	ECNT=1	BRAF	hg38	chr7	140753336	140753336	MISSENSE		SNP	A	A	T	g.chr7:140753336A>T	ENST00000646891.1	-	15	2024	c.1799T>A	c.(1798-1800)gTg>gAg	p.V600E	0.33665835411471323	TCGAGATTTCACTGTAGCTAG	BRAF_ENST00000496384.7_MISSENSE_p.V600E/BRAF_ENST00000288602.11_MISSENSE_p.V640E/BRAF_ENST00000644969.1_MISSENSE_p.V640E	Colon(40_%3B_35_%20_892_%20_2973_%20_5743_%20_27438)	v-raf_%20_murine_%20_sarcoma_%20_viral_%20_oncogene_%20_homolog_%20_B1	673	7	7q34	yes		"melanoma_%2C__%20_colorectal_%2C__%20_papillary_%20_thyroid_%2C__%20_borderline_%20_ov_%2C__%20_Non_%20_small-cell_%20_lung_%20_cancer_%20_(NSCLC)_%2C__%20_cholangiocarcinoma_%2C__%20_pilocytic_%20_astrocytoma"			E
chr7	140834757	G	C	PASS	0/1	73,169	0.715	DP=250	20,62	26,54	48,121	38,35,84,85	73	169	AS_SB_TABLE=38,35|84,85	ECNT=1	BRAF	hg38	chr7	140834757	140834757	MISSENSE		SNP	G	G	C	g.chr7:140834757G>C	ENST00000646891.1	-	3	581	c.356C>G	c.(355-357)aCc>aGc	p.T119S	0.38902743142144636	AGATGTAACGGTATCCATTGA	BRAF_ENST00000496384.7_MISSENSE_p.T119S/BRAF_ENST00000288602.11_MISSENSE_p.T119S/BRAF_ENST00000644969.1_MISSENSE_p.T119S/BRAF_ENST00000469930.2_MISSENSE_p.T119S	Colon(40_%3B_35_%20_892_%20_2973_%20_5743_%20_27438)	v-raf_%20_murine_%20_sarcoma_%20_viral_%20_oncogene_%20_homolog_%20_B1	673	7	7q34	yes		"melanoma_%2C__%20_colorectal_%2C__%20_papillary_%20_thyroid_%2C__%20_borderline_%20_ov_%2C__%20_Non_%20_small-cell_%20_lung_%20_cancer_%20_(NSCLC)_%2C__%20_cholangiocarcinoma_%2C__%20_pilocytic_%20_astrocytoma"			E
chr7	142221680	C	T	PASS	0/1	29,126	0.809	DP=164	9,40	9,41	20,86	14,15,71,55	29	126	AS_SB_TABLE=14,15|71,55	ECNT=1	MGAM2	hg38	chr7	142221680	142221680	MISSENSE		SNP	C	C	T	g.chr7:142221680C>T	ENST00000477922.3	+	48	7223	c.7169C>T	c.(7168-7170)cCc>cTc	p.P2390L	0.4014962593516209	TTCGCTACTCCCCATTCTGCT
chr7	142961411	G	A	PASS	0/1	301,116	0.275	DP=419	105,47	85,26	199,75	167,134,63,53	301	116	AS_SB_TABLE=167,134|63,53	ECNT=1	KEL	hg38	chr7	142961411	142961411	MISSENSE		SNP	G	G	A	g.chr7:142961411G>A	ENST00000355265.7	-	3	329	c.172C>T	c.(172-174)Ctc>Ttc	p.L58F	0.5561097256857855	AAACAAAGGAGCAGGCCCAAA
chr7	143443582	G	A	PASS	0/1	185,55	0.215	DP=249	66,14	51,17	125,34	95,90,24,31	185	55	AS_SB_TABLE=95,90|24,31	ECNT=1	TAS2R60	hg38	chr7	143443582	143443582	MISSENSE		SNP	G	G	A	g.chr7:143443582G>A	ENST00000332690.1	+	1	130	c.130G>A	c.(130-132)Gtg>Atg	p.V44M	0.4937655860349127	TGCTCTGGGCGTGGAGTGGGT	EPHA1-AS1_ENST00000429289.5_RNA
chr7	144259621	T	C	PASS	0/1	206,32	0.128	DP=248	78,9	49,7	145,22	72,134,10,22	206	32	AS_SB_TABLE=72,134|10,22	ECNT=1	OR2A7	hg38	chr7	144259621	144259621	MISSENSE		SNP	T	T	C	g.chr7:144259621T>C	ENST00000641841.1	-	2	104	c.8A>G	c.(7-9)gAc>gGc	p.D3G	0.44139650872817954	TGTTATATTGTCCCCCATATC	OR2A7_ENST00000493325.1_MISSENSE_p.D3G/AC074386.1_ENST00000463561.5_RNA/AC074386.1_ENST00000476560.1_RNA/AC074386.1_ENST00000487102.5_RNA/OR2A20P_ENST00000498397.1_FIVE_PRIME_FLANK/OR2A20P_ENST00000641121.1_FIVE_PRIME_FLANK
chr7	144401422	CC	TT	PASS	0/1	209,81	0.263	DP=295	72,20	56,27	159,56	118,91,41,40	209	81	AS_SB_TABLE=118,91|41,40	ECNT=1	NOBOX	hg38	chr7	144401422	144401423	MISSENSE		DNP	CC	CC	TT	g.chr7:144401422_144401423CC>TT	ENST00000483238.5	-	4	468_469	c.467_468GG>AA	c.(466-468)gGG>gAA	p.G156E	0.6268656716417911	GGCACAGTCTCCCAGCATCAGC	NOBOX_ENST00000645489.1_MISSENSE_p.G71E/NOBOX_ENST00000467773.1_MISSENSE_p.G156E
chr7	149224393	C	A	PASS	0/1	327,98	0.232	DP=440	121,25	102,41	232,70	177,150,56,42	327	98	AS_SB_TABLE=177,150|56,42	ECNT=1	ZNF282	hg38	chr7	149224393	149224393	MISSENSE		SNP	C	C	A	g.chr7:149224393C>A	ENST00000610704.5	+	8	1806	c.1762C>A	c.(1762-1764)Cac>Aac	p.H588N	0.6483790523690773	CCGTAAGGAGCACCTGCAGAA	ZNF282_ENST00000479907.1_THREE_PRIME_UTR
chr7	152180033	G	A	PASS	0/1	259,71	0.224	DP=344	90,25	67,24	176,50	106,153,27,44	259	71	AS_SB_TABLE=106,153|27,44	ECNT=1	KMT2C	hg38	chr7	152180033	152180033	MISSENSE		SNP	G	G	A	g.chr7:152180033G>A	ENST00000262189.11	-	37	7460	c.7243C>T	c.(7243-7245)Cct>Tct	p.P2415S	0.4763092269326683	CCTGGATGAGGCACTGCGGGT	KMT2C_ENST00000355193.6_MISSENSE_p.P2415S
chr8	12133734	G	C	PASS	0/1	2,176	0.984	DP=185	0,70	1,41	1,125	1,1,86,90	2	176	AS_SB_TABLE=1,1|86,90	ECNT=1	USP17L7	hg38	chr8	12133734	12133734	MISSENSE		SNP	G	G	C	g.chr8:12133734G>C	ENST00000530447.5	-	1	366	c.276C>G	c.(274-276)aaC>aaG	p.N92K	0.5336658354114713	GCAGGGAAACGTTCACATAGA	FAM66D_ENST00000653725.1_RNA/FAM66D_ENST00000653269.1_RNA/FAM66D_ENST00000670188.1_RNA/AC130366.1_ENST00000526505.1_FIVE_PRIME_FLANK
chr8	28717738	C	T	PASS	0/1	0,119	0.988	DP=122	0,38	0,38	0,79	0,0,65,54	0	119	AS_SB_TABLE=0,0|65,54	ECNT=1	EXTL3	hg38	chr8	28717738	28717738	MISSENSE		SNP	C	C	T	g.chr8:28717738C>T	ENST00000220562.9	+	3	2407	c.1679C>T	c.(1678-1680)gCg>gTg	p.A560V	0.5785536159600998	TCAGGCAAGGCGGCTGGAACT	EXTL3_ENST00000523149.5_MISSENSE_p.A176V
chr8	31154699	C	G	PASS	1|0	0,59	0.977	DP=60	0,16	0,21	0,41	1|0:31154698_AC_GG:31154698:0,0,26,33	0	59	AS_SB_TABLE=0,0|26,33	ECNT=2	WRN	hg38	chr8	31154699	31154699	MISSENSE		SNP	C	C	G	g.chr8:31154699C>G	ENST00000298139.7	+	32	4003	c.3763C>G	c.(3763-3765)Ctt>Gtt	p.L1255V	0.30174563591022446	AATATGCACACTTTCACAGTC		Ovarian(18_%3B_161_%20_598_%20_2706_%20_14834_%20_27543)	Werner_%20_syndrome_%20_(RECQL2)	7486	8	8p12-p11.2		yes		"osteosarcoma_%2C__%20_meningioma_%2C__%20_others"	Werner_%20_Syndrome	"L_%2C__%20_E_%2C__%20_M_%2C__%20_O"
chr8	31639408	G	A	PASS	0/1	2,66	0.939	DP=68	2,24	0,18	2,44	1,1,34,32	2	66	AS_SB_TABLE=1,1|34,32	ECNT=1	NRG1	hg38	chr8	31639408	31639408	MISSENSE		SNP	G	G	A	g.chr8:31639408G>A	ENST00000652698.1	+	1	164	c.14G>A	c.(13-15)cGc>cAc	p.R5H	0.6932668329177057	GGGAAAGGACGCGCGGGCCGA	NRG1_ENST00000519301.6_MISSENSE_p.R5H/NRG1_ENST00000520407.5_FIVE_PRIME_FLANK/NRG1_ENST00000614767.1_FIVE_PRIME_FLANK
chr8	55103161	G	A	PASS	0/1	164,28	0.166	DP=197	56,13	48,7	110,21	85,79,18,10	164	28	AS_SB_TABLE=85,79|18,10	ECNT=1	XKR4	hg38	chr8	55103161	55103161	MISSENSE		SNP	G	G	A	g.chr8:55103161G>A	ENST00000327381.7	+	1	1134	c.673G>A	c.(673-675)Gcc>Acc	p.A225T	0.6234413965087282	GAGCAACATCGCCGCGGCCAA	XKR4_ENST00000622811.1_MISSENSE_p.A225T
chr8	132887272	G	A	PASS	0/1	125,514	0.805	DP=652	39,190	43,157	87,359	61,64,274,240	125	514	AS_SB_TABLE=61,64|274,240	ECNT=1	TG	hg38	chr8	132887272	132887272	MISSENSE		SNP	G	G	A	g.chr8:132887272G>A	ENST00000220616.9	+	9	1943	c.1900G>A	c.(1900-1902)Gga>Aga	p.G634R	0.5211970074812967	ATGCTTTTCCGGAGAGTGCTG
chr8	140435118	G	A	PASS	0/1	435,70	0.135	DP=511	142,20	127,20	273,42	240,195,34,36	435	70	AS_SB_TABLE=240,195|34,36	ECNT=1	TRAPPC9	hg38	chr8	140435118	140435118	MISSENSE		SNP	G	G	A	g.chr8:140435118G>A	ENST00000648948.2	-	4	1162	c.853C>T	c.(853-855)Cgg>Tgg	p.R285W	0.44389027431421446	TCACCTGGCCGGTGTCTATTG	TRAPPC9_ENST00000438773.4_MISSENSE_p.R285W/TRAPPC9_ENST00000389328.8_MISSENSE_p.R383W
chr8	143859307	G	T	PASS	0/1	175,30	0.16	DP=224	44,8	50,4	143,27	67,108,4,26	175	30	AS_SB_TABLE=67,108|4,26	ECNT=2	EPPK1	hg38	chr8	143859307	143859307	MISSENSE		SNP	G	G	T	g.chr8:143859307G>T	ENST00000615648.2	-	2	14022	c.13947C>A	c.(13945-13947)gaC>gaA	p.D4649E	0.7556109725685786	CCTCCCGGGGGTCTGGGCGCG	EPPK1_ENST00000568225.2_MISSENSE_p.D4624E
chr9	5164140	C	A	PASS	0/1	81,21	0.226	DP=103	26,6	22,7	54,15	40,41,10,11	81	21	AS_SB_TABLE=40,41|10,11	ECNT=1	INSL6	hg38	chr9	5164140	5164140	MISSENSE		SNP	C	C	A	g.chr9:5164140C>A	ENST00000381641.4	-	2	452	c.415G>T	c.(415-417)Gta>Tta	p.V139L	0.3266832917705736	TGAATATATACATTGATATTA	INSL6_ENST00000649639.1_INTRON
chr9	8518013	T	A	PASS	0/1	164,26	0.141	DP=195	55,8	59,9	121,19	82,82,15,11	164	26	AS_SB_TABLE=82,82|15,11	ECNT=1	PTPRD	hg38	chr9	8518013	8518013	MISSENSE		SNP	T	T	A	g.chr9:8518013T>A	ENST00000381196.8	-	18	1922	c.1378A>T	c.(1378-1380)Act>Tct	p.T460S	0.4713216957605985	ACATGTTGAGTGGGATCCATT	PTPRD_ENST00000486161.5_MISSENSE_p.T460S/PTPRD_ENST00000397606.7_MISSENSE_p.T450S/PTPRD_ENST00000356435.9_MISSENSE_p.T460S/PTPRD_ENST00000540109.5_MISSENSE_p.T460S/PTPRD_ENST00000355233.9_MISSENSE_p.T460S/PTPRD_ENST00000397617.7_MISSENSE_p.T450S/PTPRD_ENST00000397611.7_MISSENSE_p.T457S/PTPRD_ENST00000537002.5_MISSENSE_p.T454S
chr9	12821743	T	C	PASS	0/1	70,39	0.363	DP=111	25,10	21,15	50,28	26,44,14,25	70	39	AS_SB_TABLE=26,44|14,25	ECNT=1	LURAP1L	hg38	chr9	12821743	12821743	MISSENSE		SNP	T	T	C	g.chr9:12821743T>C	ENST00000319264.4	+	2	1366	c.670T>C	c.(670-672)Tac>Cac	p.Y224H	0.43640897755610975	GGATTCTGAATACTACTGCTT
chr9	35853622	G	A	PASS	0/1	120,71	0.369	DP=197	43,19	37,22	83,48	66,54,37,34	120	71	AS_SB_TABLE=66,54|37,34	ECNT=1	TMEM8B	hg38	chr9	35853622	35853622	MISSENSE		SNP	G	G	A	g.chr9:35853622G>A	ENST00000377991.9	+	14	2216	c.1201G>A	c.(1201-1203)Gag>Aag	p.E401K	0.6184538653366584	TGCTTTTGTGGAGACCCGGGA	TMEM8B_ENST00000650015.1_MISSENSE_p.E401K/TMEM8B_ENST00000643932.2_MISSENSE_p.E853K/TMEM8B_ENST00000377988.6_MISSENSE_p.E401K
chr9	41174308	C	T	PASS	0|1	49,22	0.309	DP=71	24,13	11,3	37,16	0|1:41174308_C_T:41174308:32,17,13,9	49	22	AS_SB_TABLE=32,17|13,9	ECNT=2	CBWD6	hg38	chr9	41174308	41174308	MISSENSE		SNP	C	C	T	g.chr9:41174308C>T	ENST00000377391.7	-	5	653	c.475G>A	c.(475-477)Gat>Aat	p.D159N	0.3491271820448878	AGGTAAATATCACTCCCTAAT	CBWD6_ENST00000456520.5_MISSENSE_p.D159N/CBWD6_ENST00000613716.4_MISSENSE_p.D123N/CBWD6_ENST00000617933.1_MISSENSE_p.D159N/FRG1HP_ENST00000617940.2_RNA
chr9	92242240	C	G	PASS	0/1	95,43	0.293	DP=140	24,10	39,14	66,27	49,46,22,21	95	43	AS_SB_TABLE=49,46|22,21	ECNT=1	IARS1	hg38	chr9	92242240	92242240	MISSENSE		SNP	C	C	G	g.chr9:92242240C>G	ENST00000375643.7	-	29	3358	c.3091G>C	c.(3091-3093)Gag>Cag	p.E1031Q	0.3940149625935162	AATATGAACTCTGTGTGGCTT	IARS1_ENST00000375627.1_MISSENSE_p.E84Q/IARS1_ENST00000627121.2_MISSENSE_p.E84Q/IARS1_ENST00000443024.6_MISSENSE_p.E1031Q/IARS1_ENST00000447699.6_MISSENSE_p.E921Q
chr9	94320560	G	A	PASS	0/1	113,258	0.701	DP=374	37,84	32,80	76,179	48,65,98,160	113	258	AS_SB_TABLE=48,65|98,160	ECNT=1	NUTM2F	hg38	chr9	94320560	94320560	MISSENSE		SNP	G	G	A	g.chr9:94320560G>A	ENST00000253262.9	-	5	1037	c.1016C>T	c.(1015-1017)cCg>cTg	p.P339L	0.6733167082294265	GCAGGCAGTCGGGGCCTTGGG	NUTM2F_ENST00000341207.5_MISSENSE_p.P339L
chr9	94610011	G	C	PASS	0/1	94,45	0.32	DP=139	30,13	28,14	63,29	42,52,23,22	94	45	AS_SB_TABLE=42,52|23,22	ECNT=1	FBP1	hg38	chr9	94610011	94610011	MISSENSE		SNP	G	G	C	g.chr9:94610011G>C	ENST00000375326.9	-	4	685	c.477C>G	c.(475-477)aaC>aaG	p.N159K	0.5062344139650873	CTGCCACCAGGTTCCGGCCTG	FBP1_ENST00000648117.1_MISSENSE_p.N94K/FBP1_ENST00000415431.5_MISSENSE_p.N159K	Ovarian(142_%3B_590_%20_2466_%20_25593_%20_44496)
chr9	98808057	G	C	PASS	0/1	43,84	0.658	DP=129	10,16	14,34	26,51	19,24,43,41	43	84	AS_SB_TABLE=19,24|43,41	ECNT=1	GALNT12	hg38	chr9	98808057	98808057	MISSENSE		SNP	G	G	C	g.chr9:98808057G>C	ENST00000375011.4	+	1	388	c.359G>C	c.(358-360)cGc>cCc	p.R120P	0.6783042394014963	CTGCCCGAGCGCTGGAACCCG	AL807776.1_ENST00000647710.1_FIVE_PRIME_FLANK
chr9	101476323	G	A	PASS	0/1	115,52	0.301	DP=169	49,20	34,15	85,36	55,60,27,25	115	52	AS_SB_TABLE=55,60|27,25	ECNT=1	PGAP4	hg38	chr9	101476323	101476323	MISSENSE		SNP	G	G	A	g.chr9:101476323G>A	ENST00000374851.1	-	4	1918	c.770C>T	c.(769-771)cCa>cTa	p.P257L	0.5461346633416458	CATGGGCTCTGGATTGATGTA	PGAP4_ENST00000374848.8_MISSENSE_p.P257L/PGAP4_ENST00000374847.5_MISSENSE_p.P257L/TMEM246-AS1_ENST00000424154.6_RNA/TMEM246-AS1_ENST00000450109.5_RNA/TMEM246-AS1_ENST00000425734.1_RNA
chr9	104617359	C	T	PASS	0/1	136,59	0.311	DP=197	39,19	47,22	92,41	67,69,31,28	136	59	AS_SB_TABLE=67,69|31,28	ECNT=1	OR13C9	hg38	chr9	104617359	104617359	MISSENSE		SNP	C	C	T	g.chr9:104617359C>T	ENST00000259362.1	-	1	846	c.846G>A	c.(844-846)atG>atA	p.M282I	0.38403990024937656	CCCCATAGAACATGGATATAA
chr9	109167140	CG	GC	PASS	0/1	0,35	0.967	DP=35	0,8	0,10	0,28	0,0,14,21	0	35	AS_SB_TABLE=0,0|14,21	ECNT=1	FRRS1L	hg38	chr9	109167140	109167141	MISSENSE		DNP	CG	CG	GC	g.chr9:109167140_109167141CG>GC	ENST00000561981.3	-	1	156_157	c.151_152CG>GC	c.(151-153)CGg>GCg	p.R51A	0.7985074626865671	CCGCGCCATCCGTGCGCACAGA
chr9	113584068	G	A	PASS	0/1	76,193	0.713	DP=274	26,73	24,45	51,128	32,44,91,102	76	193	AS_SB_TABLE=32,44|91,102	ECNT=1	RGS3	hg38	chr9	113584068	113584068	MISSENSE		SNP	G	G	A	g.chr9:113584068G>A	ENST00000374140.6	+	21	2865	c.2656G>A	c.(2656-2658)Gag>Aag	p.E886K	0.6633416458852868	AGAAGAGGCCGAGGAGGTGGA	RGS3_ENST00000343817.9_MISSENSE_p.E605K/RGS3_ENST00000374134.7_MISSENSE_p.E207K/RGS3_ENST00000462143.5_MISSENSE_p.E207K/RGS3_ENST00000350696.9_MISSENSE_p.E886K/RGS3_ENST00000394646.7_INTRON/RGS3_ENST00000342620.9_INTRON/AL162727.2_ENST00000428429.1_RNA
chr9	123373629	C	T	PASS	0/1	26,61	0.7	DP=88	8,13	11,24	19,46	14,12,28,33	26	61	AS_SB_TABLE=14,12|28,33	ECNT=1	CRB2	hg38	chr9	123373629	123373629	MISSENSE		SNP	C	C	T	g.chr9:123373629C>T	ENST00000373631.8	+	10	3162	c.3098C>T	c.(3097-3099)gCg>gTg	p.A1033V	0.7605985037406484	CGGCCCGGCGCGGCCCCTGGC	CRB2_ENST00000359999.7_MISSENSE_p.A1033V
chr9	125220572	GC	G	PASS	0/1	203,100	0.328	DP=316	68,26	54,29	140,68	112,91,51,49	203	100	AS_SB_TABLE=112,91|51,49	ECNT=1	RABEPK	hg38	chr9	125220573	125220573	FRAME_SHIFT_DEL		DEL	C	C	-	g.chr9:125220573delC	ENST00000373538.8	+	5	769	c.399delC	c.(397-399)agcfs	p.P135fs	0.5336658354114713	AAGTGACCAGCCCCCCACCAT	RABEPK_ENST00000373544.5_THREE_PRIME_UTR/RABEPK_ENST00000394125.8_FRAME_SHIFT_DEL_p.P135fs/RABEPK_ENST00000259460.12_FRAME_SHIFT_DEL_p.P84fs/RABEPK_ENST00000628863.2_THREE_PRIME_UTR
chr9	127712718	G	A	PASS	0/1	125,63	0.325	DP=191	42,22	47,22	95,45	74,51,31,32	125	63	AS_SB_TABLE=74,51|31,32	ECNT=2	CFAP157	hg38	chr9	127712718	127712718	MISSENSE		SNP	G	G	A	g.chr9:127712718G>A	ENST00000373295.7	+	7	1191	c.1147G>A	c.(1147-1149)Gat>Aat	p.D383N	0.5810473815461347	GATGCACCGCGATGAAGAGGA	PTRH1_ENST00000335223.5_INTRON/CFAP157_ENST00000614677.1_SILENT_p.A417A/TTC16_ENST00000373289.4_FIVE_PRIME_FLANK
chr9	130884719	C	T	PASS	0/1	31,149	0.824	DP=186	7,53	14,52	23,109	16,15,80,69	31	149	AS_SB_TABLE=16,15|80,69	ECNT=1	ABL1	hg38	chr9	130884719	130884719	MISSENSE		SNP	C	C	T	g.chr9:130884719C>T	ENST00000372348.7	+	11	3790	c.2486C>T	c.(2485-2487)cCg>cTg	p.P829L	0.628428927680798	GGCTCCAGCCCGCCCAACCTG	ABL1_ENST00000318560.6_MISSENSE_p.P810L		v-abl_%20_Abelson_%20_murine_%20_leukemia_%20_viral_%20_oncogene_%20_homolog_%20_1	25	9	9q34.1_%20_	yes		"CML_%2C__%20_ALL_%2C__%20_T-ALL"			L
chr9	134051616	G	C	PASS	0/1	111,46	0.275	DP=166	39,13	34,12	80,30	58,53,22,24	111	46	AS_SB_TABLE=58,53|22,24	ECNT=1	BRD3	hg38	chr9	134051616	134051616	MISSENSE		SNP	G	G	C	g.chr9:134051616G>C	ENST00000303407.12	-	4	640	c.445C>G	c.(445-447)Ccc>Gcc	p.P149A	0.5261845386533666	GGAGCAGGGGGTAATAATTCA	BRD3_ENST00000371834.6_MISSENSE_p.P149A/AL445931.1_ENST00000412181.1_FIVE_PRIME_FLANK		bromodomain_%20_containing_%20_3	8019	9	9q34	yes		lethal_%20_midline_%20_carcinoma_%20_of_%20_young_%20_people			E
chr9	134750808	G	A	PASS	0/1	134,60	0.304	DP=196	47,26	45,13	95,41	70,64,29,31	134	60	AS_SB_TABLE=70,64|29,31	ECNT=1	COL5A1	hg38	chr9	134750808	134750808	MISSENSE		SNP	G	G	A	g.chr9:134750808G>A	ENST00000371817.8	+	13	1973	c.1588G>A	c.(1588-1590)Ggc>Agc	p.G530S	0.628428927680798	TGGAGGTGGCGGCGATGCGGG	COL5A1_ENST00000618395.4_MISSENSE_p.G530S
chr9	136291358	C	T	PASS	0/1	92,129	0.566	DP=228	32,39	32,41	68,89	54,38,67,62	92	129	AS_SB_TABLE=54,38|67,62	ECNT=1	CCDC187	hg38	chr9	136291358	136291358	MISSENSE		SNP	C	C	T	g.chr9:136291358C>T	ENST00000569961.5	-	6	1202	c.961G>A	c.(961-963)Gcc>Acc	p.A321T	0.6458852867830424	GAGCTCTGGGCATTGGGGTCC	CCDC187_ENST00000638797.1_MISSENSE_p.A419T/CCDC187_ENST00000624277.3_MISSENSE_p.A419T
chr9	136402814	C	T	PASS	0/1	120,49	0.295	DP=173	28,11	41,17	73,30	60,60,21,28	120	49	AS_SB_TABLE=60,60|21,28	ECNT=1	ENTR1	hg38	chr9	136402814	136402814	MISSENSE		SNP	C	C	T	g.chr9:136402814C>T	ENST00000298537.11	-	9	1425	c.1213G>A	c.(1213-1215)Gtt>Att	p.V405I	0.516209476309227	TCGTCTTTAACTTCAGAAATT	ENTR1_ENST00000371725.7_MISSENSE_p.V355I/ENTR1_ENST00000357365.8_MISSENSE_p.V428I/SNAPC4_ENST00000298532.2_FIVE_PRIME_FLANK
chr9	136857671	T	G	PASS	0/1	186,68	0.285	DP=265	54,26	58,21	124,49	97,89,36,32	186	68	AS_SB_TABLE=97,89|36,32	ECNT=1	MAMDC4	hg38	chr9	136857671	136857671	MISSENSE		SNP	T	T	G	g.chr9:136857671T>G	ENST00000317446.7	+	19	2410	c.2339T>G	c.(2338-2340)gTg>gGg	p.V780G	0.6783042394014963	CACTACATGGTGGTGGACACA	MAMDC4_ENST00000445819.5_MISSENSE_p.V859G
chr9	137349521	G	A	PASS	0/1	158,68	0.306	DP=228	45,17	51,25	107,47	77,81,36,32	158	68	AS_SB_TABLE=77,81|36,32	ECNT=1	EXD3	hg38	chr9	137349521	137349521	MISSENSE		SNP	G	G	A	g.chr9:137349521G>A	ENST00000340951.9	-	15	1601	c.1505C>T	c.(1504-1506)gCg>gTg	p.A502V	0.7082294264339152	TGGCACGCTCGCCACCCGCAT
chr10	1005852	C	T	PASS	0/1	115,47	0.268	DP=167	40,16	32,10	78,28	55,60,23,24	115	47	AS_SB_TABLE=55,60|23,24	ECNT=1	GTPBP4	hg38	chr10	1005852	1005852	MISSENSE		SNP	C	C	T	g.chr10:1005852C>T	ENST00000360803.9	+	9	993	c.947C>T	c.(946-948)cCt>cTt	p.P316L	0.3940149625935162	GAAGGATTCCCTGTAATAGAG
chr10	13288432	G	T	PASS	0/1	86,43	0.337	DP=132	23,12	27,11	56,28	46,40,19,24	86	43	AS_SB_TABLE=46,40|19,24	ECNT=1	PHYH	hg38	chr10	13288432	13288432	MISSENSE		SNP	G	G	T	g.chr10:13288432G>T	ENST00000263038.9	-	6	628	c.606C>A	c.(604-606)aaC>aaA	p.N202K	0.5211970074812967	GACAGCCGTTGTTCCGGCTGA	PHYH_ENST00000396920.7_MISSENSE_p.N185K/PHYH_ENST00000396913.6_MISSENSE_p.N102K
chr10	15786569	G	A	PASS	0/1	138,36	0.216	DP=184	43,15	44,8	93,25	66,72,19,17	138	36	AS_SB_TABLE=66,72|19,17	ECNT=1	MINDY3	hg38	chr10	15786569	15786569	MISSENSE		SNP	G	G	A	g.chr10:15786569G>A	ENST00000277632.8	-	13	1316	c.1108C>T	c.(1108-1110)Cct>Tct	p.P370S	0.3790523690773067	ACCTGATCAGGAAAAAATTCT	MINDY3_ENST00000378036.5_MISSENSE_p.P75S
chr10	17977985	A	C	PASS	0/1	52,90	0.634	DP=148	17,31	14,24	33,58	31,21,50,40	52	90	AS_SB_TABLE=31,21|50,40	ECNT=1	SLC39A12	hg38	chr10	17977985	17977985	MISSENSE		SNP	A	A	C	g.chr10:17977985A>C	ENST00000377374.8	+	5	1055	c.835A>C	c.(835-837)Aac>Cac	p.N279H	0.341645885286783	AAGGAAACAAAACAACATAAT	SLC39A12_ENST00000377371.3_MISSENSE_p.N279H/SLC39A12_ENST00000377369.7_MISSENSE_p.N279H/SLC39A12_ENST00000539911.5_MISSENSE_p.N145H
chr10	25596778	G	T	PASS	0/1	103,34	0.272	DP=138	36,14	25,9	63,23	51,52,17,17	103	34	AS_SB_TABLE=51,52|17,17	ECNT=1	GPR158	hg38	chr10	25596778	25596778	NONSENSE		SNP	G	G	T	g.chr10:25596778G>T	ENST00000376351.4	+	10	2554	c.2134G>T	c.(2134-2136)Gag>Tag	p.E712*	0.4239401496259352	CTTGGATCCAGAGGACATTCG	GPR158_ENST00000650135.1_NONSENSE_p.E633*
chr10	47997736	T	C	PASS	0/1	15,87	0.787	DP=104	8,20	7,38	15,58	6,9,54,33	15	87	AS_SB_TABLE=6,9|54,33	ECNT=1	FAM25C	hg38	chr10	47997736	47997736	MISSENSE		SNP	T	T	C	g.chr10:47997736T>C	ENST00000617224.3	-	2	103	c.77A>G	c.(76-78)cAt>cGt	p.H26R	0.6059850374064838	CTCCACGGCATGAACTGAACA
chr10	71291683	G	A	PASS	0/1	143,66	0.333	DP=220	34,14	52,30	99,49	71,72,32,34	143	66	AS_SB_TABLE=71,72|32,34	ECNT=1	UNC5B	hg38	chr10	71291683	71291683	MISSENSE		SNP	G	G	A	g.chr10:71291683G>A	ENST00000335350.10	+	10	1962	c.1546G>A	c.(1546-1548)Gcc>Acc	p.A516T	0.6608478802992519	TAGCGATTTCGCCCGGGACAC	UNC5B_ENST00000373192.4_MISSENSE_p.A505T
chr10	71617355	G	A	PASS	0/1	150,78	0.353	DP=231	42,21	51,31	98,53	73,77,46,32	150	78	AS_SB_TABLE=73,77|46,32	ECNT=1	CDH23	hg38	chr10	71617355	71617355	MISSENSE		SNP	G	G	A	g.chr10:71617355G>A	ENST00000224721.12	+	11	1500	c.1096G>A	c.(1096-1098)Gcc>Acc	p.A366T	0.5336658354114713	GGTCGGCTTTGCCCTTCCACT	CDH23_ENST00000442677.4_MISSENSE_p.A366T/CDH23_ENST00000616684.4_MISSENSE_p.A366T/CDH23_ENST00000299366.11_MISSENSE_p.A366T/CDH23_ENST00000461841.7_MISSENSE_p.A366T/CDH23_ENST00000622827.4_MISSENSE_p.A366T/CDH23_ENST00000398809.8_MISSENSE_p.A366T/CDH23_ENST00000398842.7_MISSENSE_p.A283T
chr10	71730553	G	A	PASS	0/1	161,53	0.276	DP=219	49,17	47,18	104,39	81,80,25,28	161	53	AS_SB_TABLE=81,80|25,28	ECNT=1	CDH23	hg38	chr10	71730553	71730553	MISSENSE		SNP	G	G	A	g.chr10:71730553G>A	ENST00000224721.12	+	31	4068	c.3664G>A	c.(3664-3666)Gca>Aca	p.A1222T	0.6259351620947631	TCGAGAGACCGCAGGCATTGG	C10orf105_ENST00000398786.2_INTRON/CDH23_ENST00000616684.4_MISSENSE_p.A1222T/CDH23_ENST00000622827.4_MISSENSE_p.A1222T/CDH23_ENST00000398809.8_MISSENSE_p.A1221T
chr10	72008385	G	A	PASS	0/1	86,49	0.374	DP=138	27,16	29,18	61,36	35,51,17,32	86	49	AS_SB_TABLE=35,51|17,32	ECNT=1	CHST3	hg38	chr10	72008385	72008385	MISSENSE		SNP	G	G	A	g.chr10:72008385G>A	ENST00000373115.5	+	3	1761	c.1354G>A	c.(1354-1356)Ggc>Agc	p.G452S	0.6783042394014963	GCGCCTCTTCGGCTACAAACT
chr10	73299658	C	T	PASS	0/1	57,30	0.349	DP=88	22,13	13,5	36,19	29,28,13,17	57	30	AS_SB_TABLE=29,28|13,17	ECNT=1	CFAP70	hg38	chr10	73299658	73299658	MISSENSE		SNP	C	C	T	g.chr10:73299658C>T	ENST00000355577.8	-	14	1590	c.1474G>A	c.(1474-1476)Gaa>Aaa	p.E492K	0.39900249376558605	GGAATCATTTCCTTGACCCTG	CFAP70_ENST00000340329.7_INTRON/CFAP70_ENST00000310715.7_MISSENSE_p.E492K
chr10	79941463	G	A	PASS	0/1	143,61	0.281	DP=207	32,17	55,18	98,38	62,81,25,36	143	61	AS_SB_TABLE=62,81|25,36	ECNT=1	SFTPD	hg38	chr10	79941463	79941463	MISSENSE		SNP	G	G	A	g.chr10:79941463G>A	ENST00000372292.8	-	6	645	c.602C>T	c.(601-603)cCg>cTg	p.P201L	0.5461346633416458	CTTCAATCCCGGGGGTCCCCT	AL512662.2_ENST00000453174.7_RNA
chr10	84224866	C	T	PASS	0/1	151,63	0.286	DP=216	49,19	52,19	105,42	80,71,28,35	151	63	AS_SB_TABLE=80,71|28,35	ECNT=1	LRIT2	hg38	chr10	84224866	84224866	NONSENSE		SNP	C	C	T	g.chr10:84224866C>T	ENST00000372113.7	-	2	383	c.359G>A	c.(358-360)tGg>tAg	p.W120*	0.5037406483790524	GAACGCTGTCCATGGTACTGA	LRIT2_ENST00000538192.5_NONSENSE_p.W120*
chr10	87187119	G	A	PASS	0/1	82,27	0.264	DP=110	32,7	19,11	52,18	44,38,15,12	82	27	AS_SB_TABLE=44,38|15,12	ECNT=1	SHLD2	hg38	chr10	87187119	87187119	MISSENSE		SNP	G	G	A	g.chr10:87187119G>A	ENST00000298784.5	+	8	2341	c.2227G>A	c.(2227-2229)Gat>Aat	p.D743N	0.3516209476309227	TGGAAGACATGATGTTTGTAT	SHLD2_ENST00000298786.4_MISSENSE_p.D812N
chr10	96983126	A	G	PASS	0/1	130,53	0.307	DP=184	46,17	36,19	87,38	70,60,29,24	130	53	AS_SB_TABLE=70,60|29,24	ECNT=1	LCOR	hg38	chr10	96983126	96983126	MISSENSE		SNP	A	A	G	g.chr10:96983126A>G	ENST00000421806.3	+	8	3171	c.2666A>G	c.(2665-2667)aAt>aGt	p.N889S	0.48129675810473815	CCAAGTGTCAATGAACGCCCC	LCOR_ENST00000286067.4_MISSENSE_p.N579S
chr10	99330501	G	A	PASS	0/1	132,64	0.329	DP=206	48,17	37,24	93,45	62,70,31,33	132	64	AS_SB_TABLE=62,70|31,33	ECNT=1	CNNM1	hg38	chr10	99330501	99330501	MISSENSE		SNP	G	G	A	g.chr10:99330501G>A	ENST00000356713.5	+	1	1146	c.1114G>A	c.(1114-1116)Gtg>Atg	p.V372M	0.6658354114713217	CGCCTTCCCCGTGTGCTACCC
chr10	100194102	A	G	PASS	0/1	92,49	0.344	DP=145	25,20	29,12	62,32	33,59,23,26	92	49	AS_SB_TABLE=33,59|23,26	ECNT=1	CHUK	hg38	chr10	100194102	100194102	MISSENSE		SNP	A	A	G	g.chr10:100194102A>G	ENST00000370397.8	-	18	1920	c.1856T>C	c.(1855-1857)aTt>aCt	p.I619T	0.3865336658354115	GAGTAGATCAATAATCTTCTG		Ovarian(159_%3B_52_%20_1904_%20_10536_%20_35305_%20_37148)
chr10	103303942	T	C	PASS	0/1	101,63	0.362	DP=166	33,15	28,20	68,38	43,58,29,34	101	63	AS_SB_TABLE=43,58|29,34	ECNT=1	PCGF6	hg38	chr10	103303942	103303942	MISSENSE		SNP	T	T	C	g.chr10:103303942T>C	ENST00000369847.4	-	10	1090	c.1016A>G	c.(1015-1017)cAt>cGt	p.H339R	0.3566084788029925	AAGACCATAATGAAGGACAAG	PCGF6_ENST00000337211.8_MISSENSE_p.H264R
chr10	116325072	C	T	PASS	0/1	114,68	0.376	DP=189	41,30	30,14	77,46	56,58,29,39	114	68	AS_SB_TABLE=56,58|29,39	ECNT=1	CCDC172	hg38	chr10	116325072	116325072	MISSENSE		SNP	C	C	T	g.chr10:116325072C>T	ENST00000333254.4	+	2	292	c.61C>T	c.(61-63)Cgc>Tgc	p.R21C	0.5037406483790524	GGAGGAGAGTCGCCGTTTGAT
chr10	119676794	G	A	PASS	0/1	124,58	0.329	DP=186	36,23	42,16	82,40	65,59,25,33	124	58	AS_SB_TABLE=65,59|25,33	ECNT=1	BAG3	hg38	chr10	119676794	119676794	MISSENSE		SNP	G	G	A	g.chr10:119676794G>A	ENST00000369085.8	+	4	1536	c.1240G>A	c.(1240-1242)Gag>Aag	p.E414K	0.5685785536159601	AGGAGAAGCCGAGGCTCCCCC
chr10	132926584	T	A	PASS	0/1	115,51	0.305	DP=169	37,15	35,17	79,34	63,52,29,22	115	51	AS_SB_TABLE=63,52|29,22	ECNT=1	CFAP46	hg38	chr10	132926584	132926584	MISSENSE		SNP	T	T	A	g.chr10:132926584T>A	ENST00000368586.10	-	10	1135	c.1049A>T	c.(1048-1050)aAc>aTc	p.N350I	0.47880299251870323	AGCCGCTCGGTTGTACACTTT
chr11	550192	C	A	PASS	0/1	106,346	0.77	DP=464	37,99	32,113	70,237	50,56,164,182	106	346	AS_SB_TABLE=50,56|164,182	ECNT=1	LRRC56	hg38	chr11	550192	550192	MISSENSE		SNP	C	C	A	g.chr11:550192C>A	ENST00000270115.8	+	8	1044	c.544C>A	c.(544-546)Cag>Aag	p.Q182K	0.6807980049875312	GCGCTACTTGCAGCTGTGCCC
chr11	551161	G	A	PASS	0/1	61,202	0.774	DP=268	20,85	20,58	42,145	31,30,103,99	61	202	AS_SB_TABLE=31,30|103,99	ECNT=1	LRRC56	hg38	chr11	551161	551161	MISSENSE		SNP	G	G	A	g.chr11:551161G>A	ENST00000270115.8	+	9	1155	c.655G>A	c.(655-657)Gtg>Atg	p.V219M	0.6932668329177057	CAGGGCAGAGGTGAGGAAGCT
chr11	563400	C	T	PASS	0/1	423,108	0.209	DP=547	131,28	149,41	293,77	199,224,52,56	423	108	AS_SB_TABLE=199,224|52,56	ECNT=1	RASSF7	hg38	chr11	563400	563400	MISSENSE		SNP	C	C	T	g.chr11:563400C>T	ENST00000397583.8	+	5	1471	c.956C>T	c.(955-957)cCt>cTt	p.P319L	0.685785536159601	CCACAGGGCCCTCTGCCTCCA	RASSF7_ENST00000431809.5_THREE_PRIME_UTR/RASSF7_ENST00000397582.7_THREE_PRIME_UTR/RASSF7_ENST00000454668.2_INTRON/LMNTD2_ENST00000329451.8_FIVE_PRIME_FLANK	Pancreas(184_%3B_1170_%20_3913_%20_7268)
chr11	644614	G	C	PASS	0/1	100,245	0.717	DP=357	31,65	29,85	61,156	48,52,129,116	100	245	AS_SB_TABLE=48,52|129,116	ECNT=1	DEAF1	hg38	chr11	644614	644614	MISSENSE		SNP	G	G	C	g.chr11:644614G>C	ENST00000382409.4	-	12	1809	c.1634C>G	c.(1633-1635)gCt>gGt	p.A545G	0.6309226932668329	GACGGTGACAGCTGCTGACTG
chr11	866625	G	A	PASS	0/1	93,33	0.26	DP=127	26,9	34,11	65,22	39,54,16,17	93	33	AS_SB_TABLE=39,54|16,17	ECNT=1	TSPAN4	hg38	chr11	866625	866625	MISSENSE		SNP	G	G	A	g.chr11:866625G>A	ENST00000397397.7	+	9	893	c.712G>A	c.(712-714)Gcg>Acg	p.A238T	0.6683291770573566	CACCTACTGCGCGTAGGCCGC	TSPAN4_ENST00000409543.6_MISSENSE_p.A238T/TSPAN4_ENST00000397411.6_MISSENSE_p.A238T/TSPAN4_ENST00000409531.5_MISSENSE_p.A257T/TSPAN4_ENST00000346501.8_MISSENSE_p.A204T/TSPAN4_ENST00000525201.5_MISSENSE_p.A174T/TSPAN4_ENST00000397404.5_MISSENSE_p.A238T/TSPAN4_ENST00000397408.5_MISSENSE_p.A238T/TSPAN4_ENST00000397406.5_MISSENSE_p.A238T/TSPAN4_ENST00000397396.5_MISSENSE_p.A174T
chr11	1182583	C	G	PASS	0/1	260,60	0.196	DP=333	73,22	97,19	180,43	147,113,35,25	260	60	AS_SB_TABLE=147,113|35,25	ECNT=1	MUC5AC	hg38	chr11	1182583	1182583	MISSENSE		SNP	C	C	G	g.chr11:1182583C>G	ENST00000621226.2	+	31	4485	c.4438C>G	c.(4438-4440)Ccc>Gcc	p.P1480A	0.6433915211970075	CACGCCCCTACCCTGCTCCAC
chr11	1193554	C	A	PASS	0/1	285,100	0.259	DP=393	96,32	88,25	190,66	149,136,46,54	285	100	AS_SB_TABLE=149,136|46,54	ECNT=1	MUC5AC	hg38	chr11	1193554	1193554	MISSENSE		SNP	C	C	A	g.chr11:1193554C>A	ENST00000621226.2	+	33	14697	c.14650C>A	c.(14650-14652)Cgc>Agc	p.R4884S	0.6658354114713217	CATCTCCCTGCGCCCGCGCAC
chr11	1227676	C	T	PASS	0/1	97,41	0.305	DP=143	32,13	34,16	69,30	56,41,24,17	97	41	AS_SB_TABLE=56,41|24,17	ECNT=1	MUC5B	hg38	chr11	1227676	1227676	SPLICE_SITE	SILENT	SNP	C	C	T	g.chr11:1227676C>T	ENST00000529681.5	+	7	727	c.669C>T	c.(667-669)aaC>aaT	p.N223N	0.6932668329177057	TCCCGGCAGACGCCAGGCTGA
chr11	1240959	C	T	PASS	0/1	49,152	0.745	DP=214	21,51	12,49	36,106	24,25,83,69	49	152	AS_SB_TABLE=24,25|83,69	ECNT=1	MUC5B	hg38	chr11	1240959	1240959	MISSENSE		SNP	C	C	T	g.chr11:1240959C>T	ENST00000529681.5	+	31	4137	c.4079C>T	c.(4078-4080)aCg>aTg	p.T1360M	0.6633416458852868	GACTTTGAGACGTTTGAAAAC
chr11	1242824	C	G	PASS	0/1	431,67	0.154	DP=510	122,23	136,21	277,50	216,215,33,34	431	67	AS_SB_TABLE=216,215|33,34	ECNT=2	MUC5B	hg38	chr11	1242824	1242824	MISSENSE		SNP	C	C	G	g.chr11:1242824C>G	ENST00000529681.5	+	31	6002	c.5944C>G	c.(5944-5946)Ccc>Gcc	p.P1982A	0.6458852867830424	CAGCGTTACACCCATCCCCTC	MUC5B-AS1_ENST00000532061.2_RNA
chr11	1242851	A	G	PASS	0/1	431,66	0.162	DP=514	132,21	121,20	278,54	224,207,33,33	431	66	AS_SB_TABLE=224,207|33,33	ECNT=2	MUC5B	hg38	chr11	1242851	1242851	MISSENSE		SNP	A	A	G	g.chr11:1242851A>G	ENST00000529681.5	+	31	6029	c.5971A>G	c.(5971-5973)Acc>Gcc	p.T1991A	0.6384039900249376	CCTGGGCACCACCTGGACCCG	MUC5B-AS1_ENST00000532061.2_RNA
chr11	1245963	C	G	PASS	0/1	123,332	0.73	DP=467	45,111	35,106	84,227	62,61,152,180	123	332	AS_SB_TABLE=62,61|152,180	ECNT=1	MUC5B	hg38	chr11	1245963	1245963	MISSENSE		SNP	C	C	G	g.chr11:1245963C>G	ENST00000529681.5	+	31	9141	c.9083C>G	c.(9082-9084)aCg>aGg	p.T3028R	0.628428927680798	CTGACCAGCACGGCCACCACA	MUC5B-AS1_ENST00000532061.2_RNA
chr11	1255202	G	T	PASS	0/1	35,133	0.791	DP=177	18,40	12,54	30,117	5,30,22,111	35	133	AS_SB_TABLE=5,30|22,111	ECNT=1	MUC5B	hg38	chr11	1255202	1255202	MISSENSE		SNP	G	G	T	g.chr11:1255202G>T	ENST00000529681.5	+	36	15884	c.15826G>T	c.(15826-15828)Gtg>Ttg	p.V5276L	0.6932668329177057	CGCAGCCCCGGTGTCTAGCAC	MIR6744_ENST00000619480.1_FIVE_PRIME_FLANK
chr11	1445311	C	T	PASS	0/1	206,47	0.197	DP=258	69,19	70,15	141,34	122,84,30,17	206	47	AS_SB_TABLE=122,84|30,17	ECNT=1	BRSK2	hg38	chr11	1445311	1445311	MISSENSE		SNP	C	C	T	g.chr11:1445311C>T	ENST00000308219.13	+	10	1216	c.830C>T	c.(829-831)cCc>cTc	p.P277L	0.7082294264339152	AAGAATGAGCCCGAACCAGAG	BRSK2_ENST00000528841.6_MISSENSE_p.P277L/BRSK2_ENST00000531197.5_MISSENSE_p.P277L/BRSK2_ENST00000526678.5_MISSENSE_p.P277L/BRSK2_ENST00000382179.5_MISSENSE_p.P323L/BRSK2_ENST00000528710.5_MISSENSE_p.P217L
chr11	5857379	G	C	PASS	0/1	269,69	0.203	DP=343	103,24	71,21	187,47	136,133,34,35	269	69	AS_SB_TABLE=136,133|34,35	ECNT=1	OR52E8	hg38	chr11	5857379	5857379	MISSENSE		SNP	G	G	C	g.chr11:5857379G>C	ENST00000537935.1	-	1	356	c.324C>G	c.(322-324)ttC>ttG	p.F108L	0.486284289276808	AATGGATGAAGAACATGTGAG	TRIM5_ENST00000380027.5_INTRON
chr11	5901270	T	C	PASS	0/1	52,167	0.787	DP=222	12,54	17,58	31,117	25,27,83,84	52	167	AS_SB_TABLE=25,27|83,84	ECNT=1	OR52E5	hg38	chr11	5901270	5901270	MISSENSE		SNP	T	T	C	g.chr11:5901270T>C	ENST00000610445.2	+	3	784	c.494T>C	c.(493-495)aTc>aCc	p.I165T	0.4463840399002494	ACATTTCTCATCCTGAGATTG	OR52Q1P_ENST00000616746.1_FIVE_PRIME_FLANK
chr11	6539948	C	T	PASS	0/1	55,131	0.726	DP=192	14,37	17,47	33,89	28,27,69,62	55	131	AS_SB_TABLE=28,27|69,62	ECNT=1	DNHD1	hg38	chr11	6539948	6539948	MISSENSE		SNP	C	C	T	g.chr11:6539948C>T	ENST00000254579.11	+	18	4073	c.3493C>T	c.(3493-3495)Cgc>Tgc	p.R1165C	0.5760598503740648	CTGGGAAGCGCGCCAGCTGCG
chr11	6640369	G	T	PASS	0/1	62,198	0.758	DP=268	19,63	23,68	43,137	30,32,104,94	62	198	AS_SB_TABLE=30,32|104,94	ECNT=1	DCHS1	hg38	chr11	6640369	6640369	MISSENSE		SNP	G	G	T	g.chr11:6640369G>T	ENST00000299441.5	-	2	1612	c.1245C>A	c.(1243-1245)agC>agA	p.S415R	0.57356608478803	TGTCTTGGGTGCTTAGGGCAA	AC091564.5_ENST00000656961.1_RNA
chr11	6877264	T	C	PASS	0/1	99,30	0.243	DP=138	36,12	40,11	80,25	41,58,12,18	99	30	AS_SB_TABLE=41,58|12,18	ECNT=1	OR10A4	hg38	chr11	6877264	6877264	MISSENSE		SNP	T	T	C	g.chr11:6877264T>C	ENST00000379829.2	+	1	640	c.617T>C	c.(616-618)cTa>cCa	p.L206P	0.5187032418952618	GCCACTGTCCTATTCATTCTC	AC087280.2_ENST00000637205.2_RNA
chr11	6891611	G	A	PASS	0/1	51,114	0.704	DP=167	14,33	17,43	33,80	25,26,64,50	51	114	AS_SB_TABLE=25,26|64,50	ECNT=1	OR2D2	hg38	chr11	6891611	6891611	MISSENSE		SNP	G	G	A	g.chr11:6891611G>A	ENST00000299459.2	-	1	989	c.890C>T	c.(889-891)gCa>gTa	p.A297V	0.4513715710723192	CCTCAGAGCTGCCTTCACATC	AC087280.2_ENST00000637205.2_RNA
chr11	7509754	G	A	PASS	0/1	189,45	0.2	DP=244	66,14	66,17	137,34	104,85,25,20	189	45	AS_SB_TABLE=104,85|25,20	ECNT=1	OLFML1	hg38	chr11	7509754	7509754	MISSENSE		SNP	G	G	A	g.chr11:7509754G>A	ENST00000329293.4	+	3	1145	c.775G>A	c.(775-777)Gca>Aca	p.A259T	0.5112219451371571	GGTAGGCCGAGCATTGGTTTA	OLFML1_ENST00000530135.5_MISSENSE_p.A259T/OLFML1_ENST00000528758.1_THREE_PRIME_UTR/PPFIBP2_ENST00000299492.9_FIVE_PRIME_FLANK/AC107884.1_ENST00000664943.1_RNA/AC107884.1_ENST00000654089.1_RNA/AC107884.1_ENST00000530201.2_RNA/AC107884.1_ENST00000622955.3_FIVE_PRIME_FLANK
chr11	8140017	G	A	PASS	0/1	239,81	0.254	DP=324	80,23	73,30	168,57	146,93,41,40	239	81	AS_SB_TABLE=146,93|41,40	ECNT=1	RIC3	hg38	chr11	8140017	8140017	MISSENSE		SNP	G	G	A	g.chr11:8140017G>A	ENST00000425599.6	-	2	301	c.301C>T	c.(301-303)Cca>Tca	p.P101S	0.3915211970074813	CCGTAGATTGGAATAATCTGC	RIC3_ENST00000343202.8_MISSENSE_p.P101S/RIC3_ENST00000309737.11_MISSENSE_p.P101S/RIC3_ENST00000419822.2_MISSENSE_p.P101S/RIC3_ENST00000335425.7_INTRON
chr11	8715627	G	C	PASS	0/1	48,114	0.701	DP=168	19,38	11,38	34,81	21,27,61,53	48	114	AS_SB_TABLE=21,27|61,53	ECNT=1	DENND2B	hg38	chr11	8715627	8715627	MISSENSE		SNP	G	G	C	g.chr11:8715627G>C	ENST00000526099.5	-	3	463	c.360C>G	c.(358-360)agC>agG	p.S120R	0.5985037406483791	GGGCCCGGCGGCTGGACAGCA	DENND2B_ENST00000534127.5_MISSENSE_p.S607R/DENND2B_ENST00000313726.11_MISSENSE_p.S607R/DENND2B_ENST00000526757.5_MISSENSE_p.S187R/DENND2B_ENST00000530438.5_MISSENSE_p.S187R/DENND2B_ENST00000530991.5_MISSENSE_p.S79R/DENND2B_ENST00000626808.2_MISSENSE_p.S217R
chr11	9574225	G	A	PASS	0/1	13,70	0.807	DP=91	6,13	5,37	12,53	9,4,39,31	13	70	AS_SB_TABLE=9,4|39,31	ECNT=1	WEE1	hg38	chr11	9574225	9574225	MISSENSE		SNP	G	G	A	g.chr11:9574225G>A	ENST00000450114.7	+	1	556	c.292G>A	c.(292-294)Gcc>Acc	p.A98T	0.7780548628428927	GCTGCCCGGCGCCTGCCCGGG	WEE1_ENST00000299613.10_FIVE_PRIME_FLANK/AC122179.1_ENST00000458785.1_FIVE_PRIME_FLANK
chr11	9839661	G	C	PASS	0/1	75,247	0.769	DP=329	26,83	20,74	50,167	36,39,125,122	75	247	AS_SB_TABLE=36,39|125,122	ECNT=1	SBF2	hg38	chr11	9839661	9839661	MISSENSE		SNP	G	G	C	g.chr11:9839661G>C	ENST00000256190.12	-	26	3430	c.3292C>G	c.(3292-3294)Ctg>Gtg	p.L1098V	0.456359102244389	GAGGCCTTCAGGGTGGTACTT	AC011092.2_ENST00000533659.1_RNA
chr11	13010508	C	A	PASS	0/1	171,58	0.246	DP=233	73,22	37,10	121,40	75,96,27,31	171	58	AS_SB_TABLE=75,96|27,31	ECNT=1	RASSF10	hg38	chr11	13010508	13010508	MISSENSE		SNP	C	C	A	g.chr11:13010508C>A	ENST00000529419.3	+	1	1193	c.932C>A	c.(931-933)gCc>gAc	p.A311D	0.6957605985037406	CCCCCTCTAGCCGGCGAGGCG	RASSF10-DT_ENST00000533002.1_FIVE_PRIME_FLANK
chr11	17609906	C	T	PASS	0/1	94,251	0.725	DP=352	28,65	31,84	64,169	48,46,130,121	94	251	AS_SB_TABLE=48,46|130,121	ECNT=1	OTOG	hg38	chr11	17609906	17609906	MISSENSE		SNP	C	C	T	g.chr11:17609906C>T	ENST00000399397.5	+	36	4606	c.4606C>T	c.(4606-4608)Ctc>Ttc	p.L1536F	0.6309226932668329	GCCACTGGAGCTCACTGCATC	OTOG_ENST00000399391.7_MISSENSE_p.L1548F
chr11	17634897	C	T	PASS	0/1	210,35	0.16	DP=245	56,12	76,14	146,27	121,89,21,14	210	35	AS_SB_TABLE=121,89|21,14	ECNT=1	OTOG	hg38	chr11	17634897	17634897	MISSENSE		SNP	C	C	T	g.chr11:17634897C>T	ENST00000399397.5	+	45	7534	c.7534C>T	c.(7534-7536)Cgc>Tgc	p.R2512C	0.6683291770573566	CCCAGGCCACCGCCTCCTCAC	OTOG_ENST00000399391.7_MISSENSE_p.R2524C
chr11	17721423	G	A	PASS	0/1	96,213	0.716	DP=316	26,56	34,90	61,156	47,49,104,109	96	213	AS_SB_TABLE=47,49|104,109	ECNT=1	MYOD1	hg38	chr11	17721423	17721423	MISSENSE		SNP	G	G	A	g.chr11:17721423G>A	ENST00000250003.4	+	3	1090	c.878G>A	c.(877-879)aGc>aAc	p.S293N	0.6807980049875312	GAGGGAGAGAGCAGCGGCGAC
chr11	18614934	C	T	PASS	0/1	190,58	0.247	DP=251	48,20	64,14	121,39	87,103,25,33	190	58	AS_SB_TABLE=87,103|25,33	ECNT=1	SPTY2D1	hg38	chr11	18614934	18614934	MISSENSE		SNP	C	C	T	g.chr11:18614934C>T	ENST00000336349.6	-	3	1425	c.1340G>A	c.(1339-1341)cGa>cAa	p.R447Q	0.5985037406483791	ACTGATGGGTCGCCCAGGGCC
chr11	20097589	C	A	PASS	0/1	37,101	0.748	DP=140	9,39	15,30	24,73	20,17,63,38	37	101	AS_SB_TABLE=20,17|63,38	ECNT=1	NAV2	hg38	chr11	20097589	20097589	MISSENSE		SNP	C	C	A	g.chr11:20097589C>A	ENST00000360655.8	+	31	6062	c.5833C>A	c.(5833-5835)Cat>Aat	p.H1945N	0.4538653366583541	ATACATCATTCATGTCGACCC	NAV2_ENST00000396085.6_MISSENSE_p.H2012N/NAV2_ENST00000349880.8_MISSENSE_p.H2009N/NAV2_ENST00000396087.7_MISSENSE_p.H2068N/NAV2_ENST00000533917.5_MISSENSE_p.H1073N/NAV2_ENST00000527559.6_MISSENSE_p.H2069N/NAV2_ENST00000540292.5_MISSENSE_p.H2013N
chr11	25050100	T	A	PASS	0/1	177,52	0.215	DP=230	51,16	53,13	113,30	85,92,26,26	177	52	AS_SB_TABLE=85,92|26,26	ECNT=1	LUZP2	hg38	chr11	25050100	25050100	MISSENSE		SNP	T	T	A	g.chr11:25050100T>A	ENST00000336930.11	+	10	1019	c.828T>A	c.(826-828)aaT>aaA	p.N276K	0.2967581047381546	AGGAAGGAAATCCAAGTACCA	LUZP2_ENST00000533227.5_MISSENSE_p.N190K/LUZP2_ENST00000620308.1_MISSENSE_p.N190K
chr11	27368192	T	C	PASS	0/1	126,40	0.25	DP=167	46,9	35,17	85,28	62,64,25,15	126	40	AS_SB_TABLE=62,64|25,15	ECNT=1	LGR4	hg38	chr11	27368192	27368192	MISSENSE		SNP	T	T	C	g.chr11:27368192T>C	ENST00000379214.9	-	18	3019	c.2531A>G	c.(2530-2532)gAc>gGc	p.D844G	0.456359102244389	CATGCCACAGTCGTAGTAGAA	LGR4_ENST00000389858.4_MISSENSE_p.D820G/CCDC34_ENST00000317945.6_FIVE_PRIME_FLANK/CCDC34_ENST00000328697.11_FIVE_PRIME_FLANK
chr11	33376764	C	T	PASS	0/1	19,61	0.772	DP=81	6,19	6,24	12,43	12,7,38,23	19	61	AS_SB_TABLE=12,7|38,23	ECNT=1	KIAA1549L	hg38	chr11	33376764	33376764	MISSENSE		SNP	C	C	T	g.chr11:33376764C>T	ENST00000658780.1	+	1	682	c.113C>T	c.(112-114)gCg>gTg	p.A38V	0.7805486284289277	TGGGGAGCCGCGCGCTGCACG
chr11	34136727	G	A	PASS	0/1	57,171	0.745	DP=233	13,37	24,70	38,113	26,31,76,95	57	171	AS_SB_TABLE=26,31|76,95	ECNT=1	NAT10	hg38	chr11	34136727	34136727	MISSENSE		SNP	G	G	A	g.chr11:34136727G>A	ENST00000257829.8	+	20	2293	c.2114G>A	c.(2113-2115)cGc>cAc	p.R705H	0.543640897755611	CCTGCCGAACGCCTGGATTAC	NAT10_ENST00000531159.6_MISSENSE_p.R633H/NAT10_ENST00000527971.5_INTRON/NAT10_ENST00000615292.1_MISSENSE_p.R552H
chr11	40114860	G	A	PASS	0/1	126,50	0.288	DP=182	37,12	45,18	90,36	58,68,18,32	126	50	AS_SB_TABLE=58,68|18,32	ECNT=1	LRRC4C	hg38	chr11	40114860	40114860	MISSENSE		SNP	G	G	A	g.chr11:40114860G>A	ENST00000278198.2	-	2	3397	c.1433C>T	c.(1432-1434)cCc>cTc	p.P478L	0.47381546134663344	CACTGGAGTGGGACCCACATT	LRRC4C_ENST00000527150.5_MISSENSE_p.P478L/LRRC4C_ENST00000528697.6_MISSENSE_p.P478L/LRRC4C_ENST00000530763.5_MISSENSE_p.P478L/LRRC4C_ENST00000619527.4_MISSENSE_p.P478L/AC080100.1_ENST00000624239.1_FIVE_PRIME_FLANK
chr11	43816380	T	C	PASS	0/1	85,27	0.237	DP=115	33,9	21,7	58,18	42,43,13,14	85	27	AS_SB_TABLE=42,43|13,14	ECNT=1	HSD17B12	hg38	chr11	43816380	43816380	MISSENSE		SNP	T	T	C	g.chr11:43816380T>C	ENST00000278353.10	+	6	580	c.490T>C	c.(490-492)Tct>Cct	p.S164P	0.3341645885286783	TAATATTCTTTCTGTTTGTAA	HSD17B12_ENST00000637401.1_MISSENSE_p.S128P	Ovarian(58_%3B_548_%20_1143_%20_13948_%20_16572_%20_34258)
chr11	44048184	A	G	PASS	0/1	187,56	0.227	DP=243	70,19	59,19	132,38	99,88,30,26	187	56	AS_SB_TABLE=99,88|30,26	ECNT=2	ACCSL	hg38	chr11	44048184	44048184	MISSENSE		SNP	A	A	G	g.chr11:44048184A>G	ENST00000378832.1	+	1	204	c.148A>G	c.(148-150)Aga>Gga	p.R50G	0.5810473815461347	GCTGACGAGCAGACAGGGCCT
chr11	49054069	G	A	PASS	0/1	76,216	0.739	DP=308	20,55	27,84	51,145	39,37,103,113	76	216	AS_SB_TABLE=39,37|103,113	ECNT=2	TRIM64C	hg38	chr11	49054069	49054069	MISSENSE		SNP	G	G	A	g.chr11:49054069G>A	ENST00000617704.1	-	6	998	c.998C>T	c.(997-999)gCg>gTg	p.A333V	0.44389027431421446	GAATGCTTGCGCACACCACAC	AC084851.4_ENST00000673428.1_FIVE_PRIME_FLANK
chr11	58179566	G	T	PASS	0/1	150,49	0.25	DP=201	40,18	59,12	103,34	79,71,28,21	150	49	AS_SB_TABLE=79,71|28,21	ECNT=1	OR9Q1	hg38	chr11	58179566	58179566	MISSENSE		SNP	G	G	T	g.chr11:58179566G>T	ENST00000335397.3	+	3	438	c.122G>T	c.(121-123)gGg>gTg	p.G41V	0.46384039900249374	ACCGTATTGGGGAACTTAGAG	OR9Q1_ENST00000612174.1_MISSENSE_p.G41V
chr11	58215336	C	G	PASS	0/1	78,31	0.271	DP=115	37,11	27,14	69,25	49,29,15,16	78	31	AS_SB_TABLE=49,29|15,16	ECNT=2	OR1S1	hg38	chr11	58215336	58215336	MISSENSE		SNP	C	C	G	g.chr11:58215336C>G	ENST00000641544.1	+	2	726	c.553C>G	c.(553-555)Ctc>Gtc	p.L185V	0.4538653366583541	GGCCCCTCTGCTCAAACTGTC	OR1S1_ENST00000624470.2_MISSENSE_p.L198V
chr11	58624484	C	T	PASS	0/1	79,19	0.197	DP=101	35,9	22,5	60,14	30,49,6,13	79	19	AS_SB_TABLE=30,49|6,13	ECNT=1	CNTF	hg38	chr11	58624484	58624484	MISSENSE		SNP	C	C	T	g.chr11:58624484C>T	ENST00000361987.6	+	2	653	c.565C>T	c.(565-567)Cgt>Tgt	p.R189C	0.4488778054862843	GATCCCAGCACGTGGGAGCCA	ZFP91-CNTF_ENST00000389919.8_THREE_PRIME_UTR/AP001350.2_ENST00000625104.1_FIVE_PRIME_FLANK
chr11	59864062	C	T	PASS	0/1	176,44	0.212	DP=229	45,12	67,19	122,32	72,104,14,30	176	44	AS_SB_TABLE=72,104|14,30	ECNT=1	TCN1	hg38	chr11	59864062	59864062	MISSENSE		SNP	C	C	T	g.chr11:59864062C>T	ENST00000257264.4	-	2	121	c.104G>A	c.(103-105)cGc>cAc	p.R35H	0.4014962593516209	AGGTTTTAGGCGGATGTAGTT
chr11	60040505	G	A	PASS	0/1	21,71	0.768	DP=93	7,23	6,26	15,52	9,12,28,43	21	71	AS_SB_TABLE=9,12|28,43	ECNT=1	OOSP2	hg38	chr11	60040505	60040505	MISSENSE		SNP	G	G	A	g.chr11:60040505G>A	ENST00000278855.7	+	1	97	c.46G>A	c.(46-48)Ggt>Agt	p.G16S	0.44389027431421446	GATTTGGACCGGTGCTGAGAA	OOSP2_ENST00000532905.1_FIVE_PRIME_UTR
chr11	63915576	C	T	PASS	0/1	58,139	0.686	DP=202	26,62	18,40	48,106	33,25,77,62	58	139	AS_SB_TABLE=33,25|77,62	ECNT=1	RCOR2	hg38	chr11	63915576	63915576	MISSENSE		SNP	C	C	T	g.chr11:63915576C>T	ENST00000301459.5	-	2	871	c.163G>A	c.(163-165)Gta>Ata	p.V55I	0.6683291770573566	TCCGGAATTACGGCCTGGTAA
chr11	64913362	C	G	PASS	0/1	274,117	0.282	DP=397	76,37	85,34	185,72	117,157,58,59	274	117	AS_SB_TABLE=117,157|58,59	ECNT=2	ATG2A	hg38	chr11	64913362	64913362	MISSENSE		SNP	C	C	G	g.chr11:64913362C>G	ENST00000377264.8	-	5	704	c.630G>C	c.(628-630)caG>caC	p.Q210H	0.6458852867830424	CCGGCGGCGCCTGGCTTGGGT	ATG2A_ENST00000421419.3_INTRON
chr11	65862011	G	A	PASS	0/1	51,136	0.711	DP=195	20,43	14,43	36,90	26,25,73,63	51	136	AS_SB_TABLE=26,25|73,63	ECNT=1	MUS81	hg38	chr11	65862011	65862011	MISSENSE		SNP	G	G	A	g.chr11:65862011G>A	ENST00000308110.9	+	4	737	c.416G>A	c.(415-417)cGa>cAa	p.R139Q	0.5910224438902744	TCAGGAGCCCGAGTGATACTG	MUS81_ENST00000533035.5_MISSENSE_p.R64Q/CFL1_ENST00000308162.10_FIVE_PRIME_FLANK/CFL1_ENST00000525451.6_FIVE_PRIME_FLANK/CFL1_ENST00000527344.5_FIVE_PRIME_FLANK/CFL1_ENST00000531407.5_FIVE_PRIME_FLANK/CFL1_ENST00000531413.5_FIVE_PRIME_FLANK/CFL1_ENST00000534769.5_FIVE_PRIME_FLANK
chr11	68812558	C	A	PASS	0/1	64,182	0.746	DP=248	19,58	22,63	44,131	28,36,78,104	64	182	AS_SB_TABLE=28,36|78,104	ECNT=1	CPT1A	hg38	chr11	68812558	68812558	MISSENSE		SNP	C	C	A	g.chr11:68812558C>A	ENST00000265641.10	-	3	315	c.160G>T	c.(160-162)Gtg>Ttg	p.V54L	0.5361596009975063	GCCGGGTACACGCCAGTGATG	CPT1A_ENST00000539743.5_MISSENSE_p.V54L/CPT1A_ENST00000540367.5_MISSENSE_p.V54L/CPT1A_ENST00000376618.6_MISSENSE_p.V54L
chr11	69774949	G	A	PASS	0/1	112,26	0.214	DP=142	36,10	32,9	76,20	50,62,17,9	112	26	AS_SB_TABLE=50,62|17,9	ECNT=1	FGF4	hg38	chr11	69774949	69774949	MISSENSE		SNP	G	G	A	g.chr11:69774949G>A	ENST00000168712.3	-	1	393	c.136C>T	c.(136-138)Cgc>Tgc	p.R46C	0.770573566084788	CTCTCCCAGCGGCGCTCCAGC
chr11	70161664	T	C	PASS	0/1	243,64	0.221	DP=312	64,20	82,21	153,43	120,123,35,29	243	64	AS_SB_TABLE=120,123|35,29	ECNT=1	ANO1	hg38	chr11	70161664	70161664	MISSENSE		SNP	T	T	C	g.chr11:70161664T>C	ENST00000530676.5	+	16	1874	c.1385T>C	c.(1384-1386)tTc>tCc	p.F462S	0.5960099750623441	AGGCTGATCTTCAAGGCTTTC	ANO1_ENST00000355303.9_MISSENSE_p.F608S/ANO1_ENST00000531349.5_MISSENSE_p.F317S/ANO1_ENST00000316296.9_MISSENSE_p.F550S
chr11	71818160	A	G	PASS	0/1	202,63	0.237	DP=270	64,20	68,22	140,43	121,81,37,26	202	63	AS_SB_TABLE=121,81|37,26	ECNT=1	ZNF705E	hg38	chr11	71818160	71818160	MISSENSE		SNP	A	A	G	g.chr11:71818160A>G	ENST00000525199.1	-	4	383	c.311T>C	c.(310-312)aTg>aCg	p.M104T	0.33665835411471323	TACCATTGTCATACTGGTGGG	AP003498.1_ENST00000525473.1_RNA/AP003498.1_ENST00000511954.5_FIVE_PRIME_FLANK/AP003498.1_ENST00000657407.1_FIVE_PRIME_FLANK/AP003498.1_ENST00000661578.1_FIVE_PRIME_FLANK/AP003498.1_ENST00000664227.1_FIVE_PRIME_FLANK/AP003498.1_ENST00000670269.1_FIVE_PRIME_FLANK
chr11	73308982	C	T	PASS	0/1	31,96	0.774	DP=133	7,32	11,23	22,77	14,17,57,39	31	96	AS_SB_TABLE=14,17|57,39	ECNT=1	ARHGEF17	hg38	chr11	73308982	73308982	MISSENSE		SNP	C	C	T	g.chr11:73308982C>T	ENST00000263674.4	+	1	707	c.344C>T	c.(343-345)gCc>gTc	p.A115V	0.7605985037406484	GAAGAAGCGGCCGAGGGCCCA	AP002761.3_ENST00000546324.1_RNA
chr11	73394296	C	T	PASS	0/1	42,98	0.681	DP=143	14,30	13,29	28,61	18,24,50,48	42	98	AS_SB_TABLE=18,24|50,48	ECNT=1	RELT	hg38	chr11	73394296	73394296	MISSENSE		SNP	C	C	T	g.chr11:73394296C>T	ENST00000064780.7	+	8	893	c.767C>T	c.(766-768)aCg>aTg	p.T256M	0.6309226932668329	CTGGTGCAGACGAGCCACAGG	RELT_ENST00000393580.2_MISSENSE_p.T256M
chr11	82930186	A	T	PASS	0/1	104,18	0.163	DP=122	36,6	33,7	71,13	52,52,9,9	104	18	AS_SB_TABLE=52,52|9,9	ECNT=1	DDIAS	hg38	chr11	82930186	82930186	MISSENSE		SNP	A	A	T	g.chr11:82930186A>T	ENST00000533655.6	+	5	508	c.305A>T	c.(304-306)gAa>gTa	p.E102V	0.32169576059850374	AAAATTCCAGAAACACTGGAC	DDIAS_ENST00000525361.5_MISSENSE_p.E102V/DDIAS_ENST00000525388.5_INTRON/DDIAS_ENST00000524921.5_INTRON/DDIAS_ENST00000528759.5_INTRON/DDIAS_ENST00000329143.4_MISSENSE_p.E102V
chr11	85654130	A	G	PASS	0/1	75,150	0.669	DP=231	20,44	27,50	50,102	43,32,77,73	75	150	AS_SB_TABLE=43,32|77,73	ECNT=1	TMEM126A	hg38	chr11	85654130	85654130	MISSENSE		SNP	A	A	G	g.chr11:85654130A>G	ENST00000304511.7	+	3	284	c.154A>G	c.(154-156)Agt>Ggt	p.S52G	0.3790523690773067	CATAGCAAACAGTCTTTTTCG	TMEM126A_ENST00000528105.5_FIVE_PRIME_UTR/TMEM126A_ENST00000532180.1_FIVE_PRIME_UTR
chr11	89874234	T	C	PASS	0/1	43,13	0.242	DP=57	21,6	20,7	43,13	0,43,0,13	43	13	AS_SB_TABLE=0,43|0,13	ECNT=1	TRIM64B	hg38	chr11	89874234	89874234	MISSENSE		SNP	T	T	C	g.chr11:89874234T>C	ENST00000329862.6	-	3	550	c.550A>G	c.(550-552)Aag>Gag	p.K184E	0.41895261845386533	ATAGGCATCTTTTGATATTGA
chr11	89874985	G	C	PASS	0/1	236,50	0.159	DP=292	77,13	82,17	168,31	134,102,30,20	236	50	AS_SB_TABLE=134,102|30,20	ECNT=2	TRIM64B	hg38	chr11	89874985	89874985	MISSENSE		SNP	G	G	C	g.chr11:89874985G>C	ENST00000329862.6	-	2	497	c.497C>G	c.(496-498)tCg>tGg	p.S166W	0.3117206982543641	TACCTTTAACGAATGAAATGT
chr11	93675577	G	A	PASS	0/1	74,31	0.316	DP=108	26,15	26,9	53,24	45,29,18,13	74	31	AS_SB_TABLE=45,29|18,13	ECNT=1	CEP295	hg38	chr11	93675577	93675577	MISSENSE		SNP	G	G	A	g.chr11:93675577G>A	ENST00000325212.11	+	6	654	c.535G>A	c.(535-537)Gaa>Aaa	p.E179K	0.29925187032418954	CCAGAACATCGAAGTAAAAAG
chr11	94093607	C	T	PASS	0/1	41,123	0.722	DP=166	14,37	14,41	31,82	16,25,52,71	41	123	AS_SB_TABLE=16,25|52,71	ECNT=1	HEPHL1	hg38	chr11	94093607	94093607	NONSENSE		SNP	C	C	T	g.chr11:94093607C>T	ENST00000315765.10	+	13	2416	c.2401C>T	c.(2401-2403)Cga>Tga	p.R801*	0.44389027431421446	GATCAAAGCCCGACCACCACG
chr11	94821547	C	T	PASS	0/1	54,176	0.761	DP=233	11,40	27,86	39,126	33,21,116,60	54	176	AS_SB_TABLE=33,21|116,60	ECNT=1	AMOTL1	hg38	chr11	94821547	94821547	MISSENSE		SNP	C	C	T	g.chr11:94821547C>T	ENST00000433060.3	+	4	1295	c.1139C>T	c.(1138-1140)cCg>cTg	p.P380L	0.6059850374064838	TGCCAACTTCCGTTCCCATCA	AMOTL1_ENST00000317829.12_MISSENSE_p.P330L
chr11	96092591	G	C	PASS	0/1	42,166	0.791	DP=214	11,59	19,56	30,116	21,21,93,73	42	166	AS_SB_TABLE=21,21|93,73	ECNT=1	MAML2	hg38	chr11	96092591	96092591	MISSENSE		SNP	G	G	C	g.chr11:96092591G>C	ENST00000524717.6	-	2	2740	c.1440C>G	c.(1438-1440)atC>atG	p.I480M	0.5835411471321695	AAGGGCTGGGGATTTTCTCCT	MAML2_ENST00000618849.1_MISSENSE_p.I310M/AP000779.1_ENST00000648443.1_RNA		mastermind-like_%20_2_%20_(Drosophila)	84441	11	11q22-q23	yes		salivary_%20_gland_%20_mucoepidermoid			E
chr11	96093510	C	T	PASS	0/1	151,36	0.208	DP=190	52,11	45,13	106,27	60,91,13,23	151	36	AS_SB_TABLE=60,91|13,23	ECNT=1	MAML2	hg38	chr11	96093510	96093510	MISSENSE		SNP	C	C	T	g.chr11:96093510C>T	ENST00000524717.6	-	2	1821	c.521G>A	c.(520-522)gGt>gAt	p.G174D	0.3865336658354115	TTTCAAGGAACCCTGGAGCTG	MAML2_ENST00000618849.1_MISSENSE_p.G4D/AP000779.1_ENST00000648443.1_RNA		mastermind-like_%20_2_%20_(Drosophila)	84441	11	11q22-q23	yes		salivary_%20_gland_%20_mucoepidermoid			E
chr11	107560784	G	T	PASS	0/1	148,16	0.117	DP=165	52,8	43,4	97,12	86,62,11,5	148	16	AS_SB_TABLE=86,62|11,5	ECNT=1	ALKBH8	hg38	chr11	107560784	107560784	MISSENSE		SNP	G	G	T	g.chr11:107560784G>T	ENST00000428149.6	-	2	262	c.110C>A	c.(109-111)aCa>aAa	p.T37K	0.32169576059850374	ATAGGATACTGTCTCAATGCC	ALKBH8_ENST00000389568.7_MISSENSE_p.T37K/ALKBH8_ENST00000417449.6_MISSENSE_p.T40K/ALKBH8_ENST00000429370.5_MISSENSE_p.T37K
chr11	111357704	G	A	PASS	0/1	135,45	0.255	DP=182	49,20	42,12	98,33	66,69,24,21	135	45	AS_SB_TABLE=66,69|24,21	ECNT=1	POU2AF1	hg38	chr11	111357704	111357704	MISSENSE		SNP	G	G	A	g.chr11:111357704G>A	ENST00000393067.8	-	4	295	c.197C>T	c.(196-198)tCc>tTc	p.S66F	0.6159600997506235	GTCCAGGCAGGAAGGACCTGT			"POU_%20_domain_%2C__%20_class_%20_2_%2C__%20_associating_%20_factor_%20_1_%20_(OBF1)"	5450	11	11q23.1_%20_	yes		NHL			L
chr11	114414022	C	T	PASS	0/1	102,313	0.737	DP=422	39,99	30,97	72,203	60,42,167,146	102	313	AS_SB_TABLE=60,42|167,146	ECNT=1	RBM7	hg38	chr11	114414022	114414022	NONSENSE		SNP	C	C	T	g.chr11:114414022C>T	ENST00000544582.1	+	5	511	c.505C>T	c.(505-507)Cga>Tga	p.R169*	0.486284289276808	TGCAGGTCTCCGAGAGTTCTC	AP002373.1_ENST00000544347.1_INTRON
chr11	116821376	G	A	PASS	0/1	87,211	0.713	DP=307	29,75	29,65	59,148	43,44,96,115	87	211	AS_SB_TABLE=43,44|96,115	ECNT=1	APOA4	hg38	chr11	116821376	116821376	NONSENSE		SNP	G	G	A	g.chr11:116821376G>A	ENST00000357780.5	-	3	795	c.682C>T	c.(682-684)Cag>Tag	p.Q228*	0.6408977556109726	TGCGTGTCCTGAGCATAGGGA	AP006216.3_ENST00000645414.1_RNA
chr11	117363489	G	A	PASS	0/1	181,47	0.221	DP=233	63,13	46,17	115,32	82,99,21,26	181	47	AS_SB_TABLE=82,99|21,26	ECNT=1	CEP164	hg38	chr11	117363489	117363489	MISSENSE		SNP	G	G	A	g.chr11:117363489G>A	ENST00000278935.8	+	8	896	c.748G>A	c.(748-750)Ggt>Agt	p.G250S	0.49875311720698257	GGCACTGGGGGGTGACTTTGA
chr11	118901488	G	A	PASS	0/1	225,70	0.225	DP=296	86,18	77,27	169,49	126,99,37,33	225	70	AS_SB_TABLE=126,99|37,33	ECNT=1	BCL9L	hg38	chr11	118901488	118901488	MISSENSE		SNP	G	G	A	g.chr11:118901488G>A	ENST00000526143.2	-	6	2600	c.2144C>T	c.(2143-2145)cCc>cTc	p.P715L	0.6334164588528678	CTGCCCCATGGGAGGGCTCAG	BCL9L_ENST00000334801.7_MISSENSE_p.P752L
chr11	118901578	A	G	PASS	0/1	83,242	0.727	DP=338	20,81	42,82	64,172	50,33,128,114	83	242	AS_SB_TABLE=50,33|128,114	ECNT=1	BCL9L	hg38	chr11	118901578	118901578	MISSENSE		SNP	A	A	G	g.chr11:118901578A>G	ENST00000526143.2	-	6	2510	c.2054T>C	c.(2053-2055)aTg>aCg	p.M685T	0.6334164588528678	CCCGGGAAACATGGCAGGATC	BCL9L_ENST00000334801.7_MISSENSE_p.M722T
chr11	119156908	A	G	PASS	0/1	203,87	0.296	DP=295	65,27	64,28	137,57	106,97,49,38	203	87	AS_SB_TABLE=106,97|49,38	ECNT=1	ABCG4	hg38	chr11	119156908	119156908	MISSENSE		SNP	A	A	G	g.chr11:119156908A>G	ENST00000619701.5	+	9	1286	c.962A>G	c.(961-963)aAc>aGc	p.N321S	0.600997506234414	GGAGACCTGAACCCCATGTTG	ABCG4_ENST00000622721.1_MISSENSE_p.N321S/ABCG4_ENST00000615496.4_MISSENSE_p.N321S
chr11	124265244	C	T	PASS	0/1	255,89	0.264	DP=358	72,22	96,39	181,64	125,130,45,44	255	89	AS_SB_TABLE=125,130|45,44	ECNT=1	OR8G5	hg38	chr11	124265244	124265244	MISSENSE		SNP	C	C	T	g.chr11:124265244C>T	ENST00000641992.1	+	2	586	c.313C>T	c.(313-315)Ctc>Ttc	p.L105F	0.45885286783042395	CTACTTCTTCCTCGTTTTTGC	OR8G5_ENST00000641707.1_MISSENSE_p.L105F	Ovarian(169_%3B_523_%20_1969_%20_8640_%20_31295_%20_51256)
chr11	124396766	C	T	PASS	0/1	59,162	0.71	DP=226	18,52	18,44	43,106	28,31,79,83	59	162	AS_SB_TABLE=28,31|79,83	ECNT=2	OR8B3	hg38	chr11	124396766	124396766	MISSENSE		SNP	C	C	T	g.chr11:124396766C>T	ENST00000641139.1	-	2	938	c.586G>A	c.(586-588)Gag>Aag	p.E196K	0.4389027431421446	ACAACCACCTCGTTGACATAG	OR8B3_ENST00000354597.4_MISSENSE_p.E196K
chr11	124876302	T	A	PASS	0/1	56,118	0.693	DP=176	17,37	17,44	37,85	32,24,62,56	56	118	AS_SB_TABLE=32,24|62,56	ECNT=2	ROBO3	hg38	chr11	124876302	124876302	MISSENSE		SNP	T	T	A	g.chr11:124876302T>A	ENST00000538940.5	+	16	2795	c.2555T>A	c.(2554-2556)cTg>cAg	p.L852Q	0.7256857855361596	GAGCCCGGGCTGGAGGTGGGC	ROBO3_ENST00000397801.6_MISSENSE_p.L874Q/ROBO3_ENST00000543966.5_FIVE_PRIME_FLANK
chr12	1799683	A	G	PASS	0/1	61,142	0.696	DP=212	25,53	14,40	42,98	32,29,76,66	61	142	AS_SB_TABLE=32,29|76,66	ECNT=1	CACNA2D4	hg38	chr12	1799683	1799683	MISSENSE		SNP	A	A	G	g.chr12:1799683A>G	ENST00000382722.10	-	34	3166	c.2987T>C	c.(2986-2988)tTc>tCc	p.F996S	0.5760598503740648	ACAGTGATGGAAGACACTTTT	CACNA2D4_ENST00000587995.5_MISSENSE_p.F971S/CACNA2D4_ENST00000586184.5_MISSENSE_p.F996S/CACNA2D4_ENST00000588077.5_MISSENSE_p.F932S/CACNA2D4_ENST00000585708.5_MISSENSE_p.F932S/CACNA2D4_ENST00000538450.5_MISSENSE_p.F126S/CACNA2D4_ENST00000538027.6_MISSENSE_p.F141S/AC005343.4_ENST00000668721.1_FIVE_PRIME_FLANK	Colon(2_%3B_101_%20_179_%20_21030_%20_23310_%20_28141)
chr12	11393752	C	T	PASS	0|1	145,246	0.625	DP=394	53,87	25,52	92,153	0|1:11393752_C_T:11393752:71,74,125,121	145	246	AS_SB_TABLE=71,74|125,121	ECNT=2	PRB2	hg38	chr12	11393752	11393752	MISSENSE		SNP	C	C	T	g.chr12:11393752C>T	ENST00000389362.6	-	3	364	c.326G>A	c.(325-327)cGa>cAa	p.R109Q	0.5985037406483791	TCGGGGACTTCGGGACTTGTC	PRB1_ENST00000546254.3_INTRON
chr12	11885959	A	G	PASS	0/1	52,90	0.647	DP=147	13,25	18,32	33,61	28,24,52,38	52	90	AS_SB_TABLE=28,24|52,38	ECNT=1	ETV6	hg38	chr12	11885959	11885959	MISSENSE		SNP	A	A	G	g.chr12:11885959A>G	ENST00000396373.9	+	7	1640	c.1186A>G	c.(1186-1188)Aga>Gga	p.R396G	0.45885286783042395	GAAAATGTCCAGAGCCCTGCG			ets_%20_variant_%20_gene_%20_6_%20_(TEL_%20_oncogene)	2120	12	12p13_%20_	yes		"congenital_%20_fibrosarcoma_%2C__%20_multiple_%20_leukemia_%20_and_%20_lymphoma_%2C__%20__%20_secretory_%20_breast_%2C__%20_MDS_%2C__%20_ALL"			"L_%2C__%20_E_%2C__%20_M"
chr12	18081440	G	T	PASS	0/1	102,44	0.304	DP=150	33,10	33,18	70,30	48,54,16,28	102	44	AS_SB_TABLE=48,54|16,28	ECNT=1	RERGL	hg38	chr12	18081440	18081440	MISSENSE		SNP	G	G	T	g.chr12:18081440G>T	ENST00000538724.5	-	5	415	c.366C>A	c.(364-366)aaC>aaA	p.N122K	0.36159600997506236	GATCTCGTTTGTTGCCAACCA	RERGL_ENST00000229002.6_MISSENSE_p.N123K/RERGL_ENST00000536890.1_THREE_PRIME_UTR
chr12	30639582	G	C	PASS	0/1	153,49	0.25	DP=207	46,15	52,17	101,33	89,64,30,19	153	49	AS_SB_TABLE=89,64|30,19	ECNT=1	IPO8	hg38	chr12	30639582	30639582	MISSENSE		SNP	G	G	C	g.chr12:30639582G>C	ENST00000544829.5	-	17	2132	c.1807C>G	c.(1807-1809)Cac>Gac	p.H603D	0.3566084788029925	CCAGGGTTGTGAGGCAACTGA	IPO8_ENST00000256079.9_MISSENSE_p.H808D
chr12	49838825	C	T	PASS	0/1	59,152	0.726	DP=213	17,54	22,55	42,112	33,26,78,74	59	152	AS_SB_TABLE=33,26|78,74	ECNT=1	BCDIN3D	hg38	chr12	49838825	49838825	MISSENSE		SNP	C	C	T	g.chr12:49838825C>T	ENST00000333924.6	-	2	444	c.425G>A	c.(424-426)cGg>cAg	p.R142Q	0.49875311720698257	GAGAACCTTCCGGGTCCTTTG	BCDIN3D-AS1_ENST00000548872.5_RNA/BCDIN3D-AS1_ENST00000549124.1_RNA
chr12	51098864	A	G	PASS	0/1	137,67	0.339	DP=211	42,21	42,21	90,46	65,72,32,35	137	67	AS_SB_TABLE=65,72|32,35	ECNT=1	TFCP2	hg38	chr12	51098864	51098864	MISSENSE		SNP	A	A	G	g.chr12:51098864A>G	ENST00000257915.10	-	13	2044	c.1331T>C	c.(1330-1332)aTt>aCt	p.I444T	0.4339152119700748	AAGCTGAGCAATTTTTTCTGT	TFCP2_ENST00000548115.5_MISSENSE_p.I393T/TFCP2_ENST00000549867.5_MISSENSE_p.I366T
chr12	52248755	G	A	PASS	0/1	40,79	0.689	DP=121	13,29	12,27	27,61	13,27,31,48	40	79	AS_SB_TABLE=13,27|31,48	ECNT=1	KRT7	hg38	chr12	52248755	52248755	MISSENSE		SNP	G	G	A	g.chr12:52248755G>A	ENST00000331817.6	+	9	1459	c.1405G>A	c.(1405-1407)Gac>Aac	p.D469N	0.5910224438902744	GAGTGCCCGCGACTGAGCCGC	KRT7-AS_ENST00000546686.1_FIVE_PRIME_FLANK
chr12	52519884	C	T	PASS	0/1	214,92	0.307	DP=315	77,24	71,40	151,67	119,95,53,39	214	92	AS_SB_TABLE=119,95|53,39	ECNT=1	KRT5	hg38	chr12	52519884	52519884	MISSENSE		SNP	C	C	T	g.chr12:52519884C>T	ENST00000252242.9	-	1	511	c.413G>A	c.(412-414)gGa>gAa	p.G138E	0.5561097256857855	TTGGATACCTCCAGGAGGGCA
chr12	54569300	G	A	PASS	0/1	88,67	0.409	DP=159	28,21	27,17	61,42	39,49,34,33	88	67	AS_SB_TABLE=39,49|34,33	ECNT=1	PDE1B	hg38	chr12	54569300	54569300	MISSENSE		SNP	G	G	A	g.chr12:54569300G>A	ENST00000538346.5	+	3	357	c.221G>A	c.(220-222)cGa>cAa	p.R74Q	0.6234413965087282	AAAGGCCGCCGAGCAGAGGAG	PDE1B_ENST00000243052.8_MISSENSE_p.R115Q/PDE1B_ENST00000550620.1_MISSENSE_p.R95Q
chr12	55698535	C	T	PASS	0/1	70,106	0.59	DP=182	19,36	22,28	50,72	30,40,48,58	70	106	AS_SB_TABLE=30,40|48,58	ECNT=1	ITGA7	hg38	chr12	55698535	55698535	MISSENSE		SNP	C	C	T	g.chr12:55698535C>T	ENST00000257879.11	-	7	1262	c.1040G>A	c.(1039-1041)cGc>cAc	p.R347H	0.6209476309226932	CTCTTCTTGGCGCTCAAAGAA	ITGA7_ENST00000553804.6_MISSENSE_p.R351H/ITGA7_ENST00000347027.10_MISSENSE_p.R347H/ITGA7_ENST00000555728.5_MISSENSE_p.R391H/ITGA7_ENST00000452168.6_MISSENSE_p.R254H
chr12	56598673	C	T	PASS	0/1	80,21	0.211	DP=104	33,4	19,9	55,14	44,36,12,9	80	21	AS_SB_TABLE=44,36|12,9	ECNT=1	BAZ2A	hg38	chr12	56598673	56598673	MISSENSE		SNP	C	C	T	g.chr12:56598673C>T	ENST00000549884.5	-	29	5746	c.5657G>A	c.(5656-5658)cGc>cAc	p.R1886H	0.5561097256857855	CTCGAAGAAGCGGCGCATGAT	BAZ2A_ENST00000551812.5_MISSENSE_p.R1888H/BAZ2A_ENST00000379441.7_MISSENSE_p.R1858H
chr12	79690174	T	C	PASS	0/1	73,124	0.642	DP=203	21,37	27,46	48,87	40,33,73,51	73	124	AS_SB_TABLE=40,33|73,51	ECNT=1	PAWR	hg38	chr12	79690174	79690174	MISSENSE		SNP	T	T	C	g.chr12:79690174T>C	ENST00000328827.9	-	2	311	c.71A>G	c.(70-72)aAg>aGg	p.K24R	0.7456359102244389	GCGTTTCGCCTTCCACTCCTC	AC073569.2_ENST00000551995.1_RNA
chr12	81347652	T	G	PASS	0/1	49,109	0.682	DP=160	13,40	16,29	33,72	25,24,49,60	49	109	AS_SB_TABLE=25,24|49,60	ECNT=1	PPFIA2	hg38	chr12	81347652	81347652	MISSENSE		SNP	T	T	G	g.chr12:81347652T>G	ENST00000549396.5	-	18	2274	c.2113A>C	c.(2113-2115)Act>Cct	p.T705P	0.44139650872817954	ACAGAGGCAGTAATGGAGGTA	PPFIA2_ENST00000550584.6_MISSENSE_p.T705P/PPFIA2_ENST00000548586.5_MISSENSE_p.T705P/PPFIA2_ENST00000549325.5_MISSENSE_p.T687P/PPFIA2_ENST00000443686.7_MISSENSE_p.T606P/PPFIA2_ENST00000552948.5_MISSENSE_p.T705P/PPFIA2_ENST00000407050.8_MISSENSE_p.T631P/PPFIA2_ENST00000550359.6_MISSENSE_p.T552P/PPFIA2_ENST00000541570.6_MISSENSE_p.T272P/PPFIA2_ENST00000333447.11_MISSENSE_p.T606P/PPFIA2_ENST000005410…
chr12	85283764	C	T	PASS	0/1	113,42	0.318	DP=160	43,22	26,11	72,33	49,64,13,29	113	42	AS_SB_TABLE=49,64|13,29	ECNT=1	ALX1	hg38	chr12	85283764	85283764	MISSENSE		SNP	C	C	T	g.chr12:85283764C>T	ENST00000316824.4	+	2	461	c.419C>T	c.(418-420)aCc>aTc	p.T140I	0.46384039900249374	ACCACCTTCACCAGTTTGCAG
chr12	96247369	T	C	PASS	0/1	138,61	0.319	DP=201	39,21	52,21	97,45	57,81,25,36	138	61	AS_SB_TABLE=57,81|25,36	ECNT=1	ELK3	hg38	chr12	96247369	96247369	MISSENSE		SNP	T	T	C	g.chr12:96247369T>C	ENST00000228741.8	+	3	970	c.637T>C	c.(637-639)Ttc>Ctc	p.F213L	0.5985037406483791	GGCGTCCGCCTTCCTGGCCTC	ELK3_ENST00000552142.5_INTRON
chr12	109237325	C	T	PASS	0/1	52,109	0.664	DP=163	18,36	16,39	38,76	21,31,52,57	52	109	AS_SB_TABLE=21,31|52,57	ECNT=1	ACACB	hg38	chr12	109237325	109237325	MISSENSE		SNP	C	C	T	g.chr12:109237325C>T	ENST00000338432.11	+	34	4726	c.4607C>T	c.(4606-4608)aCg>aTg	p.T1536M	0.5511221945137157	GTGGAAGTGACGGACCATAGG	ACACB_ENST00000377848.7_MISSENSE_p.T1536M/ACACB_ENST00000377854.9_MISSENSE_p.T202M
chr12	109281418	A	C	PASS	0/1	64,33	0.342	DP=100	27,10	22,15	49,25	47,17,24,9	64	33	AS_SB_TABLE=47,17|24,9	ECNT=1	FOXN4	hg38	chr12	109281418	109281418	MISSENSE		SNP	A	A	C	g.chr12:109281418A>C	ENST00000299162.10	-	9	1452	c.1283T>G	c.(1282-1284)tTc>tGc	p.F428C	0.5810473815461347	CTGCAGAGCGAAGTCCATGAT	FOXN4_ENST00000355216.5_MISSENSE_p.F248C
chr12	116749853	G	T	PASS	0/1	134,56	0.288	DP=191	38,14	60,26	102,41	84,50,38,18	134	56	AS_SB_TABLE=84,50|38,18	ECNT=1	RNFT2	hg38	chr12	116749853	116749853	MISSENSE		SNP	G	G	T	g.chr12:116749853G>T	ENST00000257575.8	+	4	329	c.96G>T	c.(94-96)caG>caT	p.Q32H	0.5785536159600998	ACCGCAGCCAGGCGCTCAGCT	RNFT2_ENST00000407967.7_MISSENSE_p.Q32H/RNFT2_ENST00000319176.11_MISSENSE_p.Q32H/RNFT2_ENST00000392549.6_MISSENSE_p.Q32H/RNFT2_ENST00000622220.1_DE_NOVO_START_OUT_FRAME
chr12	122043973	A	C	PASS	0/1	214,105	0.317	DP=326	63,23	65,34	137,63	111,103,49,56	214	105	AS_SB_TABLE=111,103|49,56	ECNT=1	BCL7A	hg38	chr12	122043973	122043973	MISSENSE		SNP	A	A	C	g.chr12:122043973A>C	ENST00000261822.5	+	4	567	c.359A>C	c.(358-360)aAc>aCc	p.N120T	0.6159600997506235	CCAGAGCCCAACTCGGCTGTG	BCL7A_ENST00000538010.5_MISSENSE_p.N120T	GBM(17_%3B_197_%20_467_%20_16477_%20_23242_%20_44349)	B-cell_%20_CLL/lymphoma_%20_7A	605	12	12q24.1	yes		BNHL			L
chr12	133225713	T	C	PASS	0/1	62,146	0.673	DP=212	31,50	12,34	44,92	35,27,74,72	62	146	AS_SB_TABLE=35,27|74,72	ECNT=1	ANHX	hg38	chr12	133225713	133225713	MISSENSE		SNP	T	T	C	g.chr12:133225713T>C	ENST00000545940.6	-	7	1048	c.955A>G	c.(955-957)Aac>Gac	p.N319D	0.6184538653366584	AGAGAGGGGTTCAGCATGTCA	ANHX_ENST00000419717.3_INTRON
chr13	23355386	G	A	PASS	0/1	193,59	0.242	DP=258	59,15	69,25	137,43	95,98,27,32	193	59	AS_SB_TABLE=95,98|27,32	ECNT=1	SACS	hg38	chr13	23355386	23355386	MISSENSE		SNP	G	G	A	g.chr13:23355386G>A	ENST00000455470.6	-	8	1814	c.1226C>T	c.(1225-1227)tCt>tTt	p.S409F	0.4239401496259352	ATCAGCTAAAGAGTCAAGCTT	SACS_ENST00000423156.2_MISSENSE_p.S409F/SACS_ENST00000382292.9_MISSENSE_p.S409F/SACS_ENST00000402364.1_FIVE_PRIME_UTR
chr13	25551389	G	A	PASS	0/1	222,75	0.274	DP=304	70,31	66,21	145,54	117,105,45,30	222	75	AS_SB_TABLE=117,105|45,30	ECNT=1	ATP8A2	hg38	chr13	25551389	25551389	MISSENSE		SNP	G	G	A	g.chr13:25551389G>A	ENST00000381655.7	+	11	1182	c.943G>A	c.(943-945)Gtg>Atg	p.V315M	0.4538653366583541	GGTGACTAACGTGCAGATCCT	ATP8A2_ENST00000255283.9_MISSENSE_p.V275M
chr13	27090152	T	G	PASS	0/1	85,54	0.393	DP=145	34,23	26,12	62,40	35,50,21,33	85	54	AS_SB_TABLE=35,50|21,33	ECNT=1	USP12	hg38	chr13	27090152	27090152	MISSENSE		SNP	T	T	G	g.chr13:27090152T>G	ENST00000282344.11	-	5	752	c.580A>C	c.(580-582)Agc>Cgc	p.S194R	0.28428927680798005	TCATCTTTGCTGCTTATCTGT		Ovarian(37_%3B_808_%20_911_%20_7590_%20_44442_%20_44991)
chr13	29026135	C	G	PASS	0/1	285,119	0.305	DP=411	90,37	90,36	191,84	150,135,60,59	285	119	AS_SB_TABLE=150,135|60,59	ECNT=1	MTUS2	hg38	chr13	29026135	29026135	MISSENSE		SNP	C	C	G	g.chr13:29026135C>G	ENST00000612955.5	+	3	2016	c.1437C>G	c.(1435-1437)aaC>aaG	p.N479K	0.48129675810473815	TTGGAGAGAACAAGACGGAGG
chr13	37783329	G	A	PASS	0/1	12,124	0.906	DP=139	3,37	5,42	8,86	5,7,47,77	12	124	AS_SB_TABLE=5,7|47,77	ECNT=1	TRPC4	hg38	chr13	37783329	37783329	MISSENSE		SNP	G	G	A	g.chr13:37783329G>A	ENST00000379705.8	-	2	210	c.5C>T	c.(4-6)gCt>gTt	p.A2V	0.32418952618453867	ATAGAACTGAGCCATGTTTCA	TRPC4_ENST00000625583.2_MISSENSE_p.A2V/TRPC4_ENST00000358477.6_MISSENSE_p.A2V/TRPC4_ENST00000355779.6_MISSENSE_p.A2V/TRPC4_ENST00000379673.2_MISSENSE_p.A2V/TRPC4_ENST00000379679.5_MISSENSE_p.A2V/TRPC4_ENST00000338947.9_MISSENSE_p.A2V/TRPC4_ENST00000426868.6_MISSENSE_p.A2V
chr13	38850196	C	T	PASS	0/1	118,16	0.132	DP=136	36,6	36,4	78,11	56,62,5,11	118	16	AS_SB_TABLE=56,62|5,11	ECNT=1	FREM2	hg38	chr13	38850196	38850196	MISSENSE		SNP	C	C	T	g.chr13:38850196C>T	ENST00000280481.9	+	9	6806	c.6538C>T	c.(6538-6540)Cgc>Tgc	p.R2180C	0.39650872817955113	CTTTGAAGAACGCCCAAACAC
chr13	51960274	C	T	PASS	0/1	117,45	0.275	DP=172	44,10	31,17	78,29	56,61,22,23	117	45	AS_SB_TABLE=56,61|22,23	ECNT=1	ATP7B	hg38	chr13	51960274	51960274	MISSENSE		SNP	C	C	T	g.chr13:51960274C>T	ENST00000242839.10	-	7	2108	c.1995G>A	c.(1993-1995)atG>atA	p.M665I	0.48129675810473815	TCATTAAGGCCATGACAGGGA	ATP7B_ENST00000634844.1_MISSENSE_p.M665I/ATP7B_ENST00000418097.7_MISSENSE_p.M665I/ATP7B_ENST00000673772.1_MISSENSE_p.M665I/ATP7B_ENST00000400366.6_MISSENSE_p.M554I/ATP7B_ENST00000448424.7_INTRON/ATP7B_ENST00000400370.8_INTRON/ATP7B_ENST00000344297.9_INTRON
chr13	73063853	C	A	PASS	0/1	108,119	0.536	DP=238	27,32	38,47	69,80	53,55,60,59	108	119	AS_SB_TABLE=53,55|60,59	ECNT=1	KLF5	hg38	chr13	73063853	73063853	MISSENSE		SNP	C	C	A	g.chr13:73063853C>A	ENST00000377687.6	+	3	1488	c.1165C>A	c.(1165-1167)Cat>Aat	p.H389N	0.3316708229426434	CAAGTCTTCTCATTTAAAAGC	KLF5_ENST00000539231.5_MISSENSE_p.H298N
chr13	77918177	G	A	PASS	0/1	122,16	0.136	DP=142	39,8	35,3	82,12	63,59,7,9	122	16	AS_SB_TABLE=63,59|7,9	ECNT=1	EDNRB	hg38	chr13	77918177	77918177	NONSENSE		SNP	G	G	A	g.chr13:77918177G>A	ENST00000377211.8	-	2	820	c.667C>T	c.(667-669)Cga>Tga	p.R223*	0.5386533665835411	GGACCGTTTCGCATGCACTTG	EDNRB_ENST00000646605.1_NONSENSE_p.R133*/EDNRB_ENST00000646607.2_NONSENSE_p.R133*/EDNRB_ENST00000646948.1_NONSENSE_p.R133*/EDNRB_ENST00000475537.2_NONSENSE_p.R133*/EDNRB_ENST00000643890.1_NONSENSE_p.R133*/EDNRB_ENST00000626030.1_NONSENSE_p.R133*/OBI1-AS1_ENST00000607862.5_FIVE_PRIME_FLANK
chr13	101583321	C	A	PASS	0/1	83,46	0.348	DP=136	23,10	30,16	58,31	35,48,23,23	83	46	AS_SB_TABLE=35,48|23,23	ECNT=1	ITGBL1	hg38	chr13	101583321	101583321	MISSENSE		SNP	C	C	A	g.chr13:101583321C>A	ENST00000376180.8	+	6	992	c.833C>A	c.(832-834)gCt>gAt	p.A278D	0.3790523690773067	GACTGTAGAGCTGTCTATGAC	ITGBL1_ENST00000545560.6_MISSENSE_p.A137D/ITGBL1_ENST00000622834.4_MISSENSE_p.A185D/ITGBL1_ENST00000618057.4_MISSENSE_p.A229D/ITGBL1_ENST00000376162.7_MISSENSE_p.A185D
chr13	102736530	T	C	PASS	0/1	88,29	0.269	DP=119	35,13	27,11	67,24	43,45,17,12	88	29	AS_SB_TABLE=43,45|17,12	ECNT=1	CCDC168	hg38	chr13	102736530	102736530	MISSENSE		SNP	T	T	C	g.chr13:102736530T>C	ENST00000322527.4	-	4	14307	c.14167A>G	c.(14167-14169)Atg>Gtg	p.M4723V	0.4339152119700748	AGATGTGGCATAAAGCTTCTT
chr13	109783232	G	A	PASS	0/1	109,80	0.411	DP=195	46,30	31,23	82,57	51,58,34,46	109	80	AS_SB_TABLE=51,58|34,46	ECNT=1	IRS2	hg38	chr13	109783232	109783232	MISSENSE		SNP	G	G	A	g.chr13:109783232G>A	ENST00000375856.5	-	1	3352	c.2822C>T	c.(2821-2823)tCg>tTg	p.S941L	0.7356608478802993	CGAGGCCGCCGACGCCAGCAG	AL162497.1_ENST00000615635.1_FIVE_PRIME_FLANK	Melanoma(100_%3B_613_%20_2409_%20_40847)
chr13	110195044	T	C	PASS	0/1	77,144	0.657	DP=223	32,51	17,44	51,98	42,35,84,60	77	144	AS_SB_TABLE=42,35|84,60	ECNT=1	COL4A1	hg38	chr13	110195044	110195044	MISSENSE		SNP	T	T	C	g.chr13:110195044T>C	ENST00000375820.10	-	22	1490	c.1360A>G	c.(1360-1362)Ata>Gta	p.I454V	0.4139650872817955	ATTTCGCCTATAAATCCTGGC	COL4A1_ENST00000543140.6_MISSENSE_p.I454V
chr13	111115591	A	C	PASS	0/1	160,98	0.362	DP=263	45,28	59,33	110,62	89,71,50,48	160	98	AS_SB_TABLE=89,71|50,48	ECNT=1	ARHGEF7	hg38	chr13	111115591	111115591	MISSENSE		SNP	A	A	C	g.chr13:111115591A>C	ENST00000317133.9	+	1	973	c.65A>C	c.(64-66)aAa>aCa	p.K22T	0.7581047381546134	TCGCCCAAAAAAACCATCTCG	ARHGEF7_ENST00000646102.1_MISSENSE_p.K22T/ARHGEF7_ENST00000375741.6_MISSENSE_p.K22T/ARHGEF7_ENST00000375739.6_MISSENSE_p.K22T/ARHGEF7-AS2_ENST00000425094.2_RNA/AL353704.2_ENST00000664746.1_FIVE_PRIME_FLANK
chr13	113060671	G	A	PASS	0/1	104,31	0.239	DP=137	23,4	35,14	65,20	54,50,14,17	104	31	AS_SB_TABLE=54,50|14,17	ECNT=1	MCF2L	hg38	chr13	113060671	113060671	MISSENSE		SNP	G	G	A	g.chr13:113060671G>A	ENST00000535094.7	+	5	614	c.448G>A	c.(448-450)Gct>Act	p.A150T	0.600997506234414	CTCCGACATCGCTTTCAAATT	MCF2L_ENST00000375608.7_MISSENSE_p.A180T/MCF2L_ENST00000397030.5_MISSENSE_p.A183T/MCF2L_ENST00000421756.5_MISSENSE_p.A154T/MCF2L_ENST00000375597.8_MISSENSE_p.A148T/MCF2L_ENST00000375604.6_MISSENSE_p.A148T
chr14	23393379	G	A	PASS	0/1	64,70	0.511	DP=135	20,19	20,21	44,46	36,28,40,30	64	70	AS_SB_TABLE=36,28|40,30	ECNT=1	MYH6	hg38	chr14	23393379	23393379	MISSENSE		SNP	G	G	A	g.chr14:23393379G>A	ENST00000405093.8	-	23	3135	c.3068C>T	c.(3067-3069)tCc>tTc	p.S1023F	0.49875311720698257	CTTAGACTTGGACAGGCTGTT	MIR208A_ENST00000362287.2_FIVE_PRIME_FLANK
chr14	49634833	C	A	PASS	0/1	42,37	0.482	DP=80	13,15	13,11	31,29	22,20,18,19	42	37	AS_SB_TABLE=22,20|18,19	ECNT=1	DNAAF2	hg38	chr14	49634833	49634833	MISSENSE		SNP	C	C	A	g.chr14:49634833C>A	ENST00000298292.12	-	1	398	c.317G>T	c.(316-318)gGc>gTc	p.G106V	0.7306733167082294	GCCACCGGAGCCGGGCCGGCT	DNAAF2_ENST00000406043.3_MISSENSE_p.G106V/AL139099.3_ENST00000556657.1_FIVE_PRIME_FLANK
chr14	73492836	A	G	PASS	0/1	85,96	0.528	DP=197	39,30	16,30	58,65	41,44,47,49	85	96	AS_SB_TABLE=41,44|47,49	ECNT=1	RIOX1	hg38	chr14	73492836	73492836	MISSENSE		SNP	A	A	G	g.chr14:73492836A>G	ENST00000304061.8	+	1	1904	c.1819A>G	c.(1819-1821)Aga>Gga	p.R607G	0.47880299251870323	AGAGTTTGTGAGAGTGGGGGA	HEATR4_ENST00000553558.6_INTRON/HEATR4_ENST00000334988.2_INTRON
chr14	92809392	G	A	PASS	0/1	63,50	0.453	DP=119	22,16	16,17	40,33	31,32,29,21	63	50	AS_SB_TABLE=31,32|29,21	ECNT=1	GOLGA5	hg38	chr14	92809392	92809392	MISSENSE		SNP	G	G	A	g.chr14:92809392G>A	ENST00000163416.7	+	4	1047	c.865G>A	c.(865-867)Gac>Aac	p.D289N	0.3915211970074813	CCAAGTAGATGACCTGACTGA			"golgi_%20_autoantigen_%2C__%20_golgin_%20_subfamily_%20_a_%2C__%20_5_%20__%20_(PTC5)"	9950	14	14q	yes		papillary_%20_thyroid			E
chr14	93928500	C	T	PASS	0/1	52,52	0.501	DP=109	15,24	20,11	37,37	25,27,24,28	52	52	AS_SB_TABLE=25,27|24,28	ECNT=1	FAM181A	hg38	chr14	93928500	93928500	MISSENSE		SNP	C	C	T	g.chr14:93928500C>T	ENST00000267594.5	+	3	708	c.401C>T	c.(400-402)tCt>tTt	p.S134F	0.6259351620947631	AAAAGGGGGTCTGAGGACCGG	FAM181A_ENST00000557000.2_MISSENSE_p.S72F/FAM181A_ENST00000556222.1_MISSENSE_p.S72F/FAM181A_ENST00000557719.1_MISSENSE_p.S72F/FAM181A-AS1_ENST00000554538.1_FIVE_PRIME_FLANK/FAM181A-AS1_ENST00000554742.1_FIVE_PRIME_FLANK/FAM181A-AS1_ENST00000555732.2_FIVE_PRIME_FLANK/FAM181A-AS1_ENST00000556290.1_FIVE_PRIME_FLANK
chr14	102981012	GG	AA	PASS	0/1	35,32	0.5	DP=70	10,14	12,7	23,23	15,20,12,20	35	32	AS_SB_TABLE=15,20|12,20	ECNT=1	CDC42BPB	hg38	chr14	102981012	102981013	NONSENSE		DNP	GG	GG	AA	g.chr14:102981012_102981013GG>AA	ENST00000361246.7	-	8	1277_1278	c.900_901CC>TT	c.(898-903)ttCCag>ttTTag	p.Q301*	0.44527363184079605	GATGGGAACTGGAATCGCTCCT
chr15	23364983	C	T	PASS	0/1	189,74	0.271	DP=272	50,28	85,23	142,52	126,63,45,29	189	74	AS_SB_TABLE=126,63|45,29	ECNT=1	GOLGA8S	hg38	chr15	23364983	23364983	MISSENSE		SNP	C	C	T	g.chr15:23364983C>T	ENST00000562295.1	+	19	1727	c.1727C>T	c.(1726-1728)tCc>tTc	p.S576F	0.57356608478803	AGCCTCACCTCCTCTGCCCAA
chr15	27527621	A	G	PASS	0/1	45,124	0.709	DP=174	19,43	7,30	32,78	19,26,51,73	45	124	AS_SB_TABLE=19,26|51,73	ECNT=1	GABRG3	hg38	chr15	27527621	27527621	MISSENSE		SNP	A	A	G	g.chr15:27527621A>G	ENST00000615808.5	+	8	1409	c.1054A>G	c.(1054-1056)Aca>Gca	p.T352A	0.5012468827930174	CACGAAGAAGACAACATCGGT	GABRG3_ENST00000333743.10_MISSENSE_p.T173A	NSCLC(114_%3B_800_%20_1656_%20_7410_%20_37729_%20_45293)
chr15	41845758	G	A	PASS	0/1	214,53	0.199	DP=269	76,16	58,16	144,35	95,119,24,29	214	53	AS_SB_TABLE=95,119|24,29	ECNT=1	JMJD7-PLA2G4B	hg38	chr15	41845758	41845758	MISSENSE		SNP	G	G	A	g.chr15:41845758G>A	ENST00000342159.6	+	20	2179	c.2171G>A	c.(2170-2172)cGc>cAc	p.R724H	0.6109725685785536	CCTGAGTCCCGCATCTGCTTC	PLA2G4B_ENST00000452633.5_MISSENSE_p.R493H/JMJD7-PLA2G4B_ENST00000382448.8_MISSENSE_p.R724H/PLA2G4B_ENST00000458483.3_MISSENSE_p.R493H
chr15	43191645	T	C	PASS	0/1	96,29	0.253	DP=125	35,10	26,9	64,21	45,51,11,18	96	29	AS_SB_TABLE=45,51|11,18	ECNT=1	CCNDBP1	hg38	chr15	43191645	43191645	MISSENSE		SNP	T	T	C	g.chr15:43191645T>C	ENST00000300213.9	+	8	926	c.830T>C	c.(829-831)aTt>aCt	p.I277T	0.428927680798005	CTGGATGACATTGTGGATATT	AC068724.5_ENST00000563128.5_RNA
chr15	43601535	C	T	PASS	0/1	115,41	0.265	DP=159	35,13	40,12	77,27	52,63,15,26	115	41	AS_SB_TABLE=52,63|15,26	ECNT=1	STRC	hg38	chr15	43601535	43601535	MISSENSE		SNP	C	C	T	g.chr15:43601535C>T	ENST00000450892.7	-	24	4640	c.4562G>A	c.(4561-4563)cGg>cAg	p.R1521Q	0.49875311720698257	ACGAAATCCCCGGGGGGGACC	STRC_ENST00000541030.5_MISSENSE_p.R748Q/RNU6-554P_ENST00000410466.1_FIVE_PRIME_FLANK
chr15	43857142	AT	A	PASS	0/1	125,45	0.269	DP=178	31,18	28,7	90,33	42,83,18,27	125	45	AS_SB_TABLE=42,83|18,27	ECNT=1	WDR76	hg38	chr15	43857143	43857143	FRAME_SHIFT_DEL		DEL	T	T	-	g.chr15:43857143delT	ENST00000381246.6	+	10	1467	c.1197delT	c.(1195-1197)tatfs	p.F400fs	0.3566084788029925	ATAGACAGTATTTTATCACTG	WDR76_ENST00000263795.11_FRAME_SHIFT_DEL_p.F464fs
chr15	44652144	G	A	PASS	0/1	142,57	0.279	DP=204	44,17	46,19	97,37	84,58,32,25	142	57	AS_SB_TABLE=84,58|32,25	ECNT=1	SPG11	hg38	chr15	44652144	44652144	MISSENSE		SNP	G	G	A	g.chr15:44652144G>A	ENST00000261866.12	-	5	1007	c.992C>T	c.(991-993)tCc>tTc	p.S331F	0.33915211970074816	AATTTGGAAGGAAAACTTGGC	SPG11_ENST00000535302.6_MISSENSE_p.S331F/SPG11_ENST00000427534.6_MISSENSE_p.S331F/SPG11_ENST00000558319.5_MISSENSE_p.S331F/SPG11_ENST00000559193.5_MISSENSE_p.S331F
chr15	45073526	C	T	PASS	0/1	111,30	0.209	DP=144	30,8	37,10	75,19	47,64,14,16	111	30	AS_SB_TABLE=47,64|14,16	ECNT=1	SORD	hg38	chr15	45073526	45073526	MISSENSE		SNP	C	C	T	g.chr15:45073526C>T	ENST00000267814.14	+	9	1159	c.1070C>T	c.(1069-1071)cCc>cTc	p.P357L	0.456359102244389	GACCAGAATCCCTGATGTTAA	AC091117.2_ENST00000560967.1_RNA
chr15	45122903	A	G	PASS	0/1	225,52	0.197	DP=279	74,20	66,14	150,36	128,97,29,23	225	52	AS_SB_TABLE=128,97|29,23	ECNT=1	DUOXA1	hg38	chr15	45122903	45122903	MISSENSE		SNP	A	A	G	g.chr15:45122903A>G	ENST00000267803.8	-	4	512	c.112T>C	c.(112-114)Ttc>Ctc	p.F38L	0.5361596009975063	ATGACGATGAACGTGGCCAGT	DUOXA1_ENST00000559014.5_MISSENSE_p.F38L/DUOXA1_ENST00000560572.5_MISSENSE_p.F38L/DUOXA1_ENST00000558996.5_MISSENSE_p.F38L/DUOXA1_ENST00000558422.5_MISSENSE_p.F38L/DUOXA1_ENST00000430224.6_MISSENSE_p.F38L/DUOXA1_ENST00000613425.4_MISSENSE_p.F38L
chr15	48487353	G	A	PASS	0/1	148,32	0.182	DP=184	42,11	55,10	102,22	74,74,16,16	148	32	AS_SB_TABLE=74,74|16,16	ECNT=1	FBN1	hg38	chr15	48487353	48487353	MISSENSE		SNP	G	G	A	g.chr15:48487353G>A	ENST00000316623.10	-	28	3738	c.3422C>T	c.(3421-3423)cCg>cTg	p.P1141L	0.49875311720698257	ATGGCCAGGCGGGCATTCACA
chr15	51058090	T	G	PASS	0/1	52,161	0.766	DP=222	16,56	17,60	36,120	26,26,84,77	52	161	AS_SB_TABLE=26,26|84,77	ECNT=1	TNFAIP8L3	hg38	chr15	51058090	51058090	MISSENSE		SNP	T	T	G	g.chr15:51058090T>G	ENST00000637513.2	-	2	717	c.406A>C	c.(406-408)Aat>Cat	p.N136H	0.5012468827930174	TGCAGGAGATTGGAGAGCACG	TNFAIP8L3_ENST00000327536.5_MISSENSE_p.N224H/TNFAIP8L3_ENST00000649177.1_MISSENSE_p.N90H/MIR4713HG_ENST00000559909.1_RNA
chr15	53699917	A	G	PASS	0/1	129,37	0.243	DP=167	40,13	38,11	83,26	56,73,14,23	129	37	AS_SB_TABLE=56,73|14,23	ECNT=1	WDR72	hg38	chr15	53699917	53699917	MISSENSE		SNP	A	A	G	g.chr15:53699917A>G	ENST00000559418.5	-	12	1662	c.1628T>C	c.(1627-1629)gTg>gCg	p.V543A	0.38403990024937656	GTCACCGCACACACAGCAAAT	WDR72_ENST00000396328.5_MISSENSE_p.V533A/WDR72_ENST00000360509.10_MISSENSE_p.V533A/WDR72_ENST00000557913.5_MISSENSE_p.V530A
chr15	53714436	G	A	PASS	0/1	131,35	0.204	DP=169	48,9	38,12	89,22	74,57,18,17	131	35	AS_SB_TABLE=74,57|18,17	ECNT=1	WDR72	hg38	chr15	53714436	53714436	NONSENSE		SNP	G	G	A	g.chr15:53714436G>A	ENST00000559418.5	-	5	623	c.589C>T	c.(589-591)Cag>Tag	p.Q197*	0.3541147132169576	AAGCCAACCTGAATGCTGTTG	WDR72_ENST00000396328.5_NONSENSE_p.Q197*/WDR72_ENST00000360509.10_NONSENSE_p.Q197*/WDR72_ENST00000557913.5_NONSENSE_p.Q196*
chr15	59066797	C	T	PASS	0/1	40,107	0.739	DP=152	8,34	16,35	24,70	23,17,63,44	40	107	AS_SB_TABLE=23,17|63,44	ECNT=1	RNF111	hg38	chr15	59066797	59066797	MISSENSE		SNP	C	C	T	g.chr15:59066797C>T	ENST00000348370.8	+	6	1833	c.1400C>T	c.(1399-1401)aCg>aTg	p.T467M	0.4114713216957606	AGTGCTGTAACGGAAACTGGC	RNF111_ENST00000559209.5_MISSENSE_p.T467M/RNF111_ENST00000557998.5_MISSENSE_p.T467M/RNF111_ENST00000561186.5_MISSENSE_p.T467M	NSCLC(72_%3B_983_%20_1365_%20_10746_%20_34387_%20_47081)
chr15	59158288	T	TG	PASS	0/1	45,122	0.732	DP=175	13,38	17,37	30,83	27,18,69,53	45	122	AS_SB_TABLE=27,18|69,53	ECNT=1	MYO1E	hg38	chr15	59158288	59158289	FRAME_SHIFT_INS		INS	-	-	G	g.chr15:59158288_59158289insG	ENST00000288235.9	-	25	3248	c.2876_2877insC	c.(2875-2877)ccafs	p.G960fs	0.435	TGGCTTACCTGGGGGAGGAG
chr15	62068286	C	G	PASS	0/1	57,122	0.698	DP=180	16,33	19,47	36,84	33,24,65,57	57	122	AS_SB_TABLE=33,24|65,57	ECNT=1	C2CD4A	hg38	chr15	62068286	62068286	MISSENSE		SNP	C	C	G	g.chr15:62068286C>G	ENST00000355522.5	+	2	814	c.673C>G	c.(673-675)Cgg>Ggg	p.R225G	0.8179551122194514	GTCCCCGGCCCGGGCCCCCTC
chr15	62068512	C	T	PASS	0/1	138,46	0.239	DP=191	53,13	48,18	103,32	87,51,29,17	138	46	AS_SB_TABLE=87,51|29,17	ECNT=1	C2CD4A	hg38	chr15	62068512	62068512	MISSENSE		SNP	C	C	T	g.chr15:62068512C>T	ENST00000355522.5	+	2	1040	c.899C>T	c.(898-900)cCg>cTg	p.P300L	0.7680798004987531	GTCCTGCGGCCGCCGGGCACC
chr15	64751588	T	G	PASS	0/1	192,58	0.242	DP=256	55,16	61,23	127,40	102,90,32,26	192	58	AS_SB_TABLE=102,90|32,26	ECNT=1	RBPMS2	hg38	chr15	64751588	64751588	MISSENSE		SNP	T	T	G	g.chr15:64751588T>G	ENST00000300069.5	-	2	408	c.138A>C	c.(136-138)gaA>gaC	p.E46D	0.5910224438902744	GCAAGTAGAGTTCTCTGGGTT	RBPMS2_ENST00000560606.5_FIVE_PRIME_UTR
chr15	65154930	A	G	PASS	0/1	215,64	0.241	DP=289	58,15	79,26	146,46	103,112,30,34	215	64	AS_SB_TABLE=103,112|30,34	ECNT=1	CLPX	hg38	chr15	65154930	65154930	MISSENSE		SNP	A	A	G	g.chr15:65154930A>G	ENST00000300107.7	-	11	1652	c.1463T>C	c.(1462-1464)aTt>aCt	p.I488T	0.38902743142144636	GCCAAACTCAATCAGATCTCT
chr15	65696371	C	T	PASS	0/1	56,17	0.265	DP=74	19,5	13,7	35,12	32,24,11,6	56	17	AS_SB_TABLE=32,24|11,6	ECNT=1	DENND4A	hg38	chr15	65696371	65696371	MISSENSE		SNP	C	C	T	g.chr15:65696371C>T	ENST00000431932.6	-	21	3154	c.2945G>A	c.(2944-2946)aGc>aAc	p.S982N	0.33915211970074816	CTTACCCATGCTTTCTCCTGA	DENND4A_ENST00000443035.7_MISSENSE_p.S1025N/DENND4A_ENST00000635620.1_MISSENSE_p.S1026N
chr15	71737930	C	T	PASS	0/1	41,170	0.791	DP=216	13,59	16,53	31,120	14,27,77,93	41	170	AS_SB_TABLE=14,27|77,93	ECNT=1	THSD4	hg38	chr15	71737930	71737930	MISSENSE		SNP	C	C	T	g.chr15:71737930C>T	ENST00000357769.4	+	5	923	c.749C>T	c.(748-750)cCg>cTg	p.P250L	0.5935162094763092	CCACCAGCACCGCAGCCCCCA	THSD4_ENST00000355327.7_MISSENSE_p.P610L/THSD4_ENST00000261862.7_INTRON
chr15	72319783	C	A	PASS	0/1	68,197	0.749	DP=281	20,60	24,57	45,137	29,39,93,104	68	197	AS_SB_TABLE=29,39|93,104	ECNT=1	CELF6	hg38	chr15	72319783	72319783	MISSENSE		SNP	C	C	A	g.chr15:72319783C>A	ENST00000287202.10	-	1	375	c.92G>T	c.(91-93)gGg>gTg	p.G31V	0.7356608478802993	GGGGTTTAGCCCGCTCATGCC	CELF6_ENST00000567083.2_MISSENSE_p.G31V/AC009690.3_ENST00000569547.1_MISSENSE_p.G31V/AC009690.1_ENST00000379915.4_THREE_PRIME_UTR/AC009690.2_ENST00000570175.1_RNA
chr15	74367539	C	A	PASS	0/1	215,63	0.222	DP=298	65,19	77,16	150,42	95,120,24,39	215	63	AS_SB_TABLE=95,120|24,39	ECNT=1	CYP11A1	hg38	chr15	74367539	74367539	MISSENSE		SNP	C	C	A	g.chr15:74367539C>A	ENST00000268053.11	-	1	108	c.47G>T	c.(46-48)tGc>tTc	p.C16F	0.5885286783042394	AAAGGTCTGGCAGCCTTTGAC	CYP11A1_ENST00000358632.8_FIVE_PRIME_FLANK/AC090826.1_ENST00000568496.2_RNA	Esophageal_%20_Squamous(87_%3B_818_%20_1337_%20_4093_%20_9268_%20_37314)
chr15	74417386	G	A	PASS	0/1	200,54	0.223	DP=263	68,16	62,20	135,38	103,97,24,30	200	54	AS_SB_TABLE=103,97|24,30	ECNT=1	SEMA7A	hg38	chr15	74417386	74417386	MISSENSE		SNP	G	G	A	g.chr15:74417386G>A	ENST00000261918.9	-	6	650	c.610C>T	c.(610-612)Cgc>Tgc	p.R204C	0.6059850374064838	CGGATGCGGCGGAACCGAGGG	SEMA7A_ENST00000542748.6_MISSENSE_p.R39C/SEMA7A_ENST00000543145.6_MISSENSE_p.R190C
chr15	74544222	G	A	PASS	0/1	63,188	0.759	DP=254	19,63	21,66	43,136	30,33,101,87	63	188	AS_SB_TABLE=30,33|101,87	ECNT=1	ARID3B	hg38	chr15	74544222	74544222	MISSENSE		SNP	G	G	A	g.chr15:74544222G>A	ENST00000346246.9	+	2	517	c.286G>A	c.(286-288)Gga>Aga	p.G96R	0.5336658354114713	GGAAGAGGACGGAGGTTTGGA	ARID3B_ENST00000622429.1_MISSENSE_p.G96R
chr15	74721686	A	G	PASS	0/1	45,115	0.719	DP=162	10,45	20,34	31,81	18,27,50,65	45	115	AS_SB_TABLE=18,27|50,65	ECNT=1	CYP1A1	hg38	chr15	74721686	74721686	MISSENSE		SNP	A	A	G	g.chr15:74721686A>G	ENST00000395049.8	-	3	940	c.857T>C	c.(856-858)aTt>aCt	p.I286T	0.5236907730673317	ACAGTGCTCAATCAGGCTGTC	CYP1A1_ENST00000379727.8_MISSENSE_p.I286T/CYP1A1_ENST00000567032.5_MISSENSE_p.I286T/CYP1A1_ENST00000564596.5_MISSENSE_p.I25T/CYP1A1_ENST00000395048.6_MISSENSE_p.I286T/CYP1A1_ENST00000612821.4_MISSENSE_p.I258T/CYP1A1_ENST00000617691.4_MISSENSE_p.I286T
chr15	74722386	G	A	PASS	0/1	66,165	0.711	DP=242	28,52	16,64	48,119	35,31,100,65	66	165	AS_SB_TABLE=35,31|100,65	ECNT=1	CYP1A1	hg38	chr15	74722386	74722386	MISSENSE		SNP	G	G	A	g.chr15:74722386G>A	ENST00000395049.8	-	2	795	c.712C>T	c.(712-714)Cct>Tct	p.P238S	0.5187032418952618	CGAAGAATAGGGATGAAGTCA	CYP1A1_ENST00000379727.8_MISSENSE_p.P238S/CYP1A1_ENST00000567032.5_MISSENSE_p.P238S/CYP1A1_ENST00000564596.5_FIVE_PRIME_UTR/CYP1A1_ENST00000395048.6_MISSENSE_p.P238S/CYP1A1_ENST00000612821.4_INTRON/CYP1A1_ENST00000617691.4_MISSENSE_p.P238S
chr15	76160135	C	G	PASS	0/1	55,152	0.701	DP=207	19,57	22,39	42,100	28,27,67,85	55	152	AS_SB_TABLE=28,27|67,85	ECNT=1	TMEM266	hg38	chr15	76160135	76160135	MISSENSE		SNP	C	C	G	g.chr15:76160135C>G	ENST00000388942.8	+	5	551	c.423C>G	c.(421-423)atC>atG	p.I141M	0.5461346633416458	TTCACTGGATCAGCCTGGTCA
chr15	78270525	T	C	PASS	0/1	160,65	0.285	DP=232	49,20	55,20	106,42	95,65,40,25	160	65	AS_SB_TABLE=95,65|40,25	ECNT=1	DNAJA4	hg38	chr15	78270525	78270525	MISSENSE		SNP	T	T	C	g.chr15:78270525T>C	ENST00000446172.2	+	2	142	c.80T>C	c.(79-81)gTg>gCg	p.V27A	0.4139650872817955	GCATATGAAGTGCTTTCAGAT	DNAJA4_ENST00000394855.7_MISSENSE_p.V83A/DNAJA4_ENST00000394852.7_MISSENSE_p.V54A/DNAJA4_ENST00000343789.7_MISSENSE_p.V54A
chr15	79294462	C	T	PASS	0/1	157,37	0.203	DP=204	48,14	58,14	113,28	74,83,18,19	157	37	AS_SB_TABLE=74,83|18,19	ECNT=1	ANKRD34C	hg38	chr15	79294462	79294462	MISSENSE		SNP	C	C	T	g.chr15:79294462C>T	ENST00000421388.3	+	1	1178	c.1178C>T	c.(1177-1179)tCc>tTc	p.S393F	0.5361596009975063	CCTCCCAACTCCATTTCCCTT
chr15	79456919	A	C	PASS	0/1	64,175	0.718	DP=247	22,66	24,56	49,126	33,31,89,86	64	175	AS_SB_TABLE=33,31|89,86	ECNT=1	MINAR1	hg38	chr15	79456919	79456919	MISSENSE		SNP	A	A	C	g.chr15:79456919A>C	ENST00000305428.8	+	2	1027	c.772A>C	c.(772-774)Aat>Cat	p.N258H	0.516209476309227	CCAGAAAAGGAATATCTTCAA
chr15	82345222	T	C	PASS	0/1	677,137	0.171	DP=847	222,38	186,45	424,87	359,318,77,60	677	137	AS_SB_TABLE=359,318|77,60	ECNT=1	GOLGA6L10	hg38	chr15	82345222	82345222	MISSENSE		SNP	T	T	C	g.chr15:82345222T>C	ENST00000610657.2	-	6	738	c.638A>G	c.(637-639)gAg>gGg	p.E213G	0.5635910224438903	ATGTAGCCTCTCCTCCTGTTC	GOLGA6L10_ENST00000619556.4_MISSENSE_p.E213G/GOLGA6L10_ENST00000621197.4_MISSENSE_p.E213G
chr15	82762189	C	G	PASS	0/1	159,41	0.213	DP=205	43,10	54,14	103,27	91,68,20,21	159	41	AS_SB_TABLE=91,68|20,21	ECNT=1	FSD2	hg38	chr15	82762189	82762189	MISSENSE		SNP	C	C	G	g.chr15:82762189C>G	ENST00000541889.1	-	11	1942	c.1775G>C	c.(1774-1776)gGt>gCt	p.G592A	0.4513715710723192	AAAGGCCACACCAACTCTGTA	FSD2_ENST00000334574.12_MISSENSE_p.G637A
chr15	82826462	T	A	PASS	0/1	45,124	0.723	DP=172	15,33	15,43	31,82	23,22,50,74	45	124	AS_SB_TABLE=23,22|50,74	ECNT=1	WHAMM	hg38	chr15	82826462	82826462	MISSENSE		SNP	T	T	A	g.chr15:82826462T>A	ENST00000286760.5	+	7	1610	c.1511T>A	c.(1510-1512)aTa>aAa	p.I504K	0.45885286783042395	GAAGAAAGCATAAGATACTCT
chr15	86158977	C	G	PASS	0/1	59,32	0.395	DP=93	18,11	15,10	37,24	28,31,14,18	59	32	AS_SB_TABLE=28,31|14,18	ECNT=1	AGBL1	hg38	chr15	86158977	86158977	MISSENSE		SNP	C	C	G	g.chr15:86158977C>G	ENST00000441037.7	+	5	439	c.439C>G	c.(439-441)Ctt>Gtt	p.L147V	0.41895261845386533	CATGGAACTGCTTTTCAAGGT	AGBL1_ENST00000635782.2_MISSENSE_p.L101V
chr15	88857953	T	A	PASS	0/1	174,42	0.186	DP=222	53,12	61,13	120,27	93,81,20,22	174	42	AS_SB_TABLE=93,81|20,22	ECNT=1	ACAN	hg38	chr15	88857953	88857953	MISSENSE		SNP	T	T	A	g.chr15:88857953T>A	ENST00000560601.4	+	12	5749	c.5368T>A	c.(5368-5370)Tct>Act	p.S1790T	0.5087281795511222	TGGAGAAACATCTGGGGTCCC	ACAN_ENST00000439576.7_MISSENSE_p.S1790T/ACAN_ENST00000559004.5_MISSENSE_p.S1790T/ACAN_ENST00000352105.11_MISSENSE_p.S1790T/ACAN_ENST00000617301.4_MISSENSE_p.S1771T
chr15	88858484	G	T	PASS	0/1	127,30	0.195	DP=165	38,5	51,15	93,23	68,59,18,12	127	30	AS_SB_TABLE=68,59|18,12	ECNT=1	ACAN	hg38	chr15	88858484	88858484	MISSENSE		SNP	G	G	T	g.chr15:88858484G>T	ENST00000560601.4	+	12	6280	c.5899G>T	c.(5899-5901)Gct>Tct	p.A1967S	0.5361596009975063	ACTCAGTGGTGCTCATTCTGG	ACAN_ENST00000439576.7_MISSENSE_p.A1967S/ACAN_ENST00000559004.5_MISSENSE_p.A1967S/ACAN_ENST00000352105.11_MISSENSE_p.A1967S/ACAN_ENST00000617301.4_MISSENSE_p.A1948S
chr15	89260713	G	C	PASS	0/1	17,51	0.75	DP=69	7,19	5,18	12,38	11,6,32,19	17	51	AS_SB_TABLE=11,6|32,19	ECNT=1	FANCI	hg38	chr15	89260713	89260713	SPLICE_SITE	MISSENSE	SNP	G	G	C	g.chr15:89260713G>C	ENST00000300027.12	+	4	262	c.158G>C	c.(157-159)gGt>gCt	p.G53A	0.38154613466334164	AAACAATAAGGTTCCCCCTGC	FANCI_ENST00000310775.12_SPLICE_SITE_p.G53A/FANCI_ENST00000567996.5_SPLICE_SITE_p.G53A
chr15	89624841	C	T	PASS	0/1	172,58	0.265	DP=236	49,19	58,18	113,40	85,87,30,28	172	58	AS_SB_TABLE=85,87|30,28	ECNT=2	TICRR	hg38	chr15	89624841	89624841	MISSENSE		SNP	C	C	T	g.chr15:89624841C>T	ENST00000268138.12	+	20	4649	c.4531C>T	c.(4531-4533)Cct>Tct	p.P1511S	0.5336658354114713	CCCATCTCCTCCTTCCTGTGG	TICRR_ENST00000560985.5_MISSENSE_p.P1510S
chr15	98968503	A	G	PASS	0/1	38,109	0.727	DP=147	13,33	12,36	26,71	19,19,57,52	38	109	AS_SB_TABLE=19,19|57,52	ECNT=1	PGPEP1L	hg38	chr15	98968503	98968503	MISSENSE		SNP	A	A	G	g.chr15:98968503A>G	ENST00000535714.2	-	5	1207	c.404T>C	c.(403-405)aTg>aCg	p.M135T	0.47381546134663344	TGGAAGGACCATGGTTGAGTT	PGPEP1L_ENST00000378919.6_MISSENSE_p.M189T/AC036108.1_ENST00000559468.1_RNA
chr15	101024824	G	A	PASS	0/1	156,52	0.248	DP=219	51,19	51,15	105,34	81,75,29,23	156	52	AS_SB_TABLE=81,75|29,23	ECNT=1	LRRK1	hg38	chr15	101024824	101024824	MISSENSE		SNP	G	G	A	g.chr15:101024824G>A	ENST00000388948.8	+	16	2306	c.2089G>A	c.(2089-2091)Gtc>Atc	p.V697I	0.5635910224438903	GGAGTTCAACGTCTGGGACAT
chr15	101178034	C	G	PASS	0/1	47,153	0.74	DP=205	16,43	19,60	38,109	24,23,77,76	47	153	AS_SB_TABLE=24,23|77,76	ECNT=1	CHSY1	hg38	chr15	101178034	101178034	MISSENSE		SNP	C	C	G	g.chr15:101178034C>G	ENST00000254190.4	-	3	2355	c.1763G>C	c.(1762-1764)aGa>aCa	p.R588T	0.44139650872817954	GCGGTAATCTCTCATCAGTTC
chr15	101724273	C	A	PASS	0/1	165,80	0.31	DP=246	48,18	61,27	113,50	85,80,39,41	165	80	AS_SB_TABLE=85,80|39,41	ECNT=1	TARS3	hg38	chr15	101724273	101724273	MISSENSE		SNP	C	C	A	g.chr15:101724273C>A	ENST00000335968.8	-	1	201	c.115G>T	c.(115-117)Gcg>Tcg	p.A39S	0.7556109725685786	CTGTAGGGCGCGTTCAGCTGC	TARS3_ENST00000615656.1_MISSENSE_p.A39S
chr16	694286	C	G	PASS	0/1	33,66	0.662	DP=101	11,24	10,17	21,42	21,12,35,31	33	66	AS_SB_TABLE=21,12|35,31	ECNT=1	FBXL16	hg38	chr16	694286	694286	MISSENSE		SNP	C	C	G	g.chr16:694286C>G	ENST00000397621.6	-	6	1733	c.1429G>C	c.(1429-1431)Gtc>Ctc	p.V477L	0.7755610972568578	TACTCAATGACGAGGCAGCGG	FBXL16_ENST00000562563.1_MISSENSE_p.V265L/FBXL16_ENST00000324361.9_MISSENSE_p.V477L/WDR24_ENST00000248142.7_FIVE_PRIME_FLANK/WDR24_ENST00000293883.9_FIVE_PRIME_FLANK/WDR24_ENST00000647644.1_FIVE_PRIME_FLANK
chr16	774837	CG	TA	PASS	0/1	49,83	0.652	DP=138	21,26	8,29	31,59	28,21,54,29	49	83	AS_SB_TABLE=28,21|54,29	ECNT=1	MSLNL	hg38	chr16	774837	774838	SPLICE_SITE	MISSENSE	DNP	CG	CG	TA	g.chr16:774837_774838CG>TA	ENST00000442466.1	-	6	682_683	c.681_682CG>TA	c.(679-684)ctCGgg>ctTAgg	p.G228R	0.7064676616915423	CCCACCCACCCGAGCGAGGTCT
chr16	2319591	C	T	PASS	0/1	89,42	0.346	DP=135	36,18	26,13	63,33	60,29,26,16	89	42	AS_SB_TABLE=60,29|26,16	ECNT=1	ABCA3	hg38	chr16	2319591	2319591	MISSENSE		SNP	C	C	T	g.chr16:2319591C>T	ENST00000382381.7	-	8	1575	c.863G>A	c.(862-864)aGg>aAg	p.R288K	0.5860349127182045	CTTCAGCCTCCTTTCCTTCTC	ABCA3_ENST00000301732.10_MISSENSE_p.R288K
chr16	3249705	C	T	PASS	0/1	123,228	0.658	DP=362	43,85	28,57	78,151	61,62,104,124	123	228	AS_SB_TABLE=61,62|104,124	ECNT=1	MEFV	hg38	chr16	3249705	3249705	MISSENSE		SNP	C	C	T	g.chr16:3249705C>T	ENST00000339854.8	-	3	486	c.446G>A	c.(445-447)cGt>cAt	p.R149H	0.6134663341645885	GCAGGAATCACGCACACAGGT	MEFV_ENST00000219596.5_MISSENSE_p.R329H/MEFV_ENST00000536379.5_MISSENSE_p.R118H/MEFV_ENST00000541159.5_MISSENSE_p.R118H
chr16	4258068	C	T	PASS	0/1	144,25	0.154	DP=172	48,11	53,6	103,18	88,56,15,10	144	25	AS_SB_TABLE=88,56|15,10	ECNT=1	TFAP4	hg38	chr16	4258068	4258068	MISSENSE		SNP	C	C	T	g.chr16:4258068C>T	ENST00000204517.11	-	7	1281	c.1004G>A	c.(1003-1005)gGg>gAg	p.G335E	0.6059850374064838	GGGAAGCTCCCCGTCCCCCGA	LINC01569_ENST00000573042.2_FIVE_PRIME_FLANK/LINC01569_ENST00000573268.1_FIVE_PRIME_FLANK/LINC01569_ENST00000649264.1_FIVE_PRIME_FLANK
chr16	4575834	G	A	PASS	0/1	144,65	0.307	DP=214	47,26	50,17	105,46	78,66,34,31	144	65	AS_SB_TABLE=78,66|34,31	ECNT=1	C16orf96	hg38	chr16	4575834	4575834	MISSENSE		SNP	G	G	A	g.chr16:4575834G>A	ENST00000444310.4	+	5	1354	c.1354G>A	c.(1354-1356)Gca>Aca	p.A452T	0.6084788029925187	CCTCCAGCTCGCAGCTGTCCA
chr16	10457491	T	G	PASS	0/1	40,93	0.655	DP=135	17,28	10,26	29,56	16,24,47,46	40	93	AS_SB_TABLE=16,24|47,46	ECNT=1	ATF7IP2	hg38	chr16	10457491	10457491	MISSENSE		SNP	T	T	G	g.chr16:10457491T>G	ENST00000396560.6	+	7	1541	c.1314T>G	c.(1312-1314)atT>atG	p.I438M	0.29177057356608477	GTAAAAAAATTAATTTGTCAT	ATF7IP2_ENST00000396559.5_MISSENSE_p.I438M/ATF7IP2_ENST00000543967.5_INTRON/ATF7IP2_ENST00000356427.2_MISSENSE_p.I438M/ATF7IP2_ENST00000324570.9_MISSENSE_p.I438M
chr16	15004190	C	G	PASS	0/1	228,87	0.285	DP=330	69,31	79,30	159,63	134,94,55,32	228	87	AS_SB_TABLE=134,94|55,32	ECNT=1	PDXDC1	hg38	chr16	15004190	15004190	MISSENSE		SNP	C	C	G	g.chr16:15004190C>G	ENST00000396410.9	+	5	420	c.246C>G	c.(244-246)atC>atG	p.I82M	0.34663341645885287	TTAACAGAATCCAAAATATTG	PDXDC1_ENST00000569715.5_MISSENSE_p.I55M/PDXDC1_ENST00000563679.5_MISSENSE_p.I100M/PDXDC1_ENST00000627450.2_MISSENSE_p.I54M/PDXDC1_ENST00000455313.6_MISSENSE_p.I82M/PDXDC1_ENST00000535621.6_MISSENSE_p.I82M/PDXDC1_ENST00000450288.3_INTRON/PDXDC1_ENST00000325823.11_MISSENSE_p.I82M
chr16	15017361	C	T	PASS	0/1	323,61	0.155	DP=393	89,20	114,16	233,42	156,167,32,29	323	61	AS_SB_TABLE=156,167|32,29	ECNT=1	PDXDC1	hg38	chr16	15017361	15017361	MISSENSE		SNP	C	C	T	g.chr16:15017361C>T	ENST00000396410.9	+	11	1076	c.902C>T	c.(901-903)cCg>cTg	p.P301L	0.4114713216957606	ACTCCTGGCCCGTGGCTGGGT	PDXDC1_ENST00000569715.5_MISSENSE_p.P274L/PDXDC1_ENST00000563679.5_MISSENSE_p.P319L/PDXDC1_ENST00000627450.2_MISSENSE_p.P273L/PDXDC1_ENST00000455313.6_MISSENSE_p.P278L/PDXDC1_ENST00000535621.6_MISSENSE_p.P301L/PDXDC1_ENST00000450288.3_MISSENSE_p.P210L/PDXDC1_ENST00000325823.11_MISSENSE_p.P301L/AC138932.6_ENST00000617759.1_FIVE_PRIME_FLANK
chr16	15028955	C	G	PASS	0/1	444,211	0.312	DP=669	133,71	147,54	297,134	232,212,106,105	444	211	AS_SB_TABLE=232,212|106,105	ECNT=1	PDXDC1	hg38	chr16	15028955	15028955	MISSENSE		SNP	C	C	G	g.chr16:15028955C>G	ENST00000396410.9	+	15	1456	c.1282C>G	c.(1282-1284)Ctg>Gtg	p.L428V	0.5785536159600998	GTGTGACGCGCTGAATCGCTG	PDXDC1_ENST00000569715.5_MISSENSE_p.L401V/PDXDC1_ENST00000563679.5_MISSENSE_p.L446V/PDXDC1_ENST00000627450.2_MISSENSE_p.L400V/PDXDC1_ENST00000455313.6_MISSENSE_p.L405V/PDXDC1_ENST00000535621.6_MISSENSE_p.L428V/PDXDC1_ENST00000450288.3_MISSENSE_p.L337V
chr16	16178854	C	T	PASS	0/1	134,267	0.67	DP=407	38,79	45,88	87,178	74,60,140,127	134	267	AS_SB_TABLE=74,60|140,127	ECNT=1	ABCC6	hg38	chr16	16178854	16178854	MISSENSE		SNP	C	C	T	g.chr16:16178854C>T	ENST00000205557.11	-	18	2389	c.2359G>A	c.(2359-2361)Gtt>Att	p.V787I	0.5610972568578554	TGCTGGCCAACGTGGGCATCC	ABCC6_ENST00000622290.4_MISSENSE_p.V787I
chr16	17141206	C	T	PASS	0/1	103,41	0.295	DP=145	35,12	34,16	71,29	64,39,23,18	103	41	AS_SB_TABLE=64,39|23,18	ECNT=1	XYLT1	hg38	chr16	17141206	17141206	MISSENSE		SNP	C	C	T	g.chr16:17141206C>T	ENST00000261381.7	-	7	1698	c.1534G>A	c.(1534-1536)Gat>Aat	p.D512N	0.5336658354114713	GTCACCAGATCGTCTGTGGAG
chr16	20798647	G	C	PASS	0/1	121,53	0.304	DP=175	38,20	40,13	84,36	60,61,29,24	121	53	AS_SB_TABLE=60,61|29,24	ECNT=1	ERI2	hg38	chr16	20798647	20798647	MISSENSE		SNP	G	G	C	g.chr16:20798647G>C	ENST00000357967.9	-	9	1195	c.1153C>G	c.(1153-1155)Cca>Gca	p.P385A	0.38902743142144636	TGAACAGTTGGAACGGTGGTA	ERI2_ENST00000564349.5_MISSENSE_p.P292A/ERI2_ENST00000563117.5_MISSENSE_p.P292A/ERI2_ENST00000569729.5_INTRON/ERI2_ENST00000300005.7_INTRON
chr16	30397920	A	G	PASS	0/1	121,39	0.275	DP=163	48,11	29,19	87,33	50,71,18,21	121	39	AS_SB_TABLE=50,71|18,21	ECNT=1	ZNF48	hg38	chr16	30397920	30397920	MISSENSE		SNP	A	A	G	g.chr16:30397920A>G	ENST00000320159.2	+	2	1046	c.670A>G	c.(670-672)Ata>Gta	p.I224V	0.6234413965087282	CAAGTGTGGCATATGTGGCAA	ZNF48_ENST00000613509.2_MISSENSE_p.I224V/ZNF48_ENST00000622647.3_MISSENSE_p.I101V
chr16	49636252	C	T	PASS	0/1	45,104	0.673	DP=158	15,27	15,36	32,67	25,20,54,50	45	104	AS_SB_TABLE=25,20|54,50	ECNT=1	ZNF423	hg38	chr16	49636252	49636252	MISSENSE		SNP	C	C	T	g.chr16:49636252C>T	ENST00000563137.6	-	4	3285	c.2720G>A	c.(2719-2721)cGc>cAc	p.R907H	0.5935162094763092	CGAAGGGAAGCGCTCACCACA	ZNF423_ENST00000562871.5_MISSENSE_p.R907H/ZNF423_ENST00000562520.1_MISSENSE_p.R907H/ZNF423_ENST00000535559.5_MISSENSE_p.R850H/ZNF423_ENST00000567169.5_MISSENSE_p.R850H/ZNF423_ENST00000561648.5_MISSENSE_p.R967H/ZNF423_ENST00000262383.6_MISSENSE_p.R967H
chr16	51141843	C	G	PASS	0/1	151,66	0.314	DP=220	32,9	53,24	104,47	78,73,31,35	151	66	AS_SB_TABLE=78,73|31,35	ECNT=2	SALL1	hg38	chr16	51141843	51141843	MISSENSE		SNP	C	C	G	g.chr16:51141843C>G	ENST00000251020.9	-	2	408	c.379G>C	c.(379-381)Gtg>Ctg	p.V127L	0.5386533665835411	GGGGCCTCCACCTCCATGGAC	SALL1_ENST00000566102.1_INTRON/SALL1_ENST00000440970.5_MISSENSE_p.V30L	GBM(103_%3B_1352_%20_1446_%20_1855_%20_4775_%20_8890)
chr16	53156951	C	T	PASS	0/1	44,22	0.352	DP=67	19,11	15,7	34,18	23,21,10,12	44	22	AS_SB_TABLE=23,21|10,12	ECNT=1	CHD9	hg38	chr16	53156951	53156951	NONSENSE		SNP	C	C	T	g.chr16:53156951C>T	ENST00000566029.5	+	2	1071	c.862C>T	c.(862-864)Cag>Tag	p.Q288*	0.34413965087281795	CAGTCTACTTCAGTCCTCTGC	CHD9_ENST00000564845.5_NONSENSE_p.Q288*/CHD9_ENST00000398510.7_NONSENSE_p.Q288*/CHD9_ENST00000447540.5_NONSENSE_p.Q288*/CHD9_ENST00000615216.4_FIVE_PRIME_UTR
chr16	56885304	A	G	PASS	0/1	116,45	0.278	DP=165	31,12	43,16	77,29	58,58,22,23	116	45	AS_SB_TABLE=58,58|22,23	ECNT=1	SLC12A3	hg38	chr16	56885304	56885304	MISSENSE		SNP	A	A	G	g.chr16:56885304A>G	ENST00000438926.6	+	15	1894	c.1865A>G	c.(1864-1866)aAc>aGc	p.N622S	0.6109725685785536	GGCTCCTACAACCTGGCCCTC	SLC12A3_ENST00000566786.5_MISSENSE_p.N621S/SLC12A3_ENST00000563236.6_MISSENSE_p.N622S/SLC12A3_ENST00000262502.5_MISSENSE_p.N621S
chr16	57724761	C	T	PASS	0/1	163,45	0.213	DP=211	53,14	55,13	110,29	80,83,21,24	163	45	AS_SB_TABLE=80,83|21,24	ECNT=1	DRC7	hg38	chr16	57724761	57724761	MISSENSE		SNP	C	C	T	g.chr16:57724761C>T	ENST00000360716.8	+	13	1899	c.1684C>T	c.(1684-1686)Cgc>Tgc	p.R562C	0.571072319201995	CCTCTCCTACCGCCATGCCAG	DRC7_ENST00000394337.8_MISSENSE_p.R562C/DRC7_ENST00000336825.12_MISSENSE_p.R497C
chr16	66826763	C	T	PASS	0/1	85,38	0.318	DP=125	26,11	23,12	55,25	36,49,17,21	85	38	AS_SB_TABLE=36,49|17,21	ECNT=1	NAE1	hg38	chr16	66826763	66826763	MISSENSE		SNP	C	C	T	g.chr16:66826763C>T	ENST00000290810.8	-	2	148	c.71G>A	c.(70-72)gGg>gAg	p.G24E	0.3541147132169576	AGCCTCTTGCCCATGATCACC	NAE1_ENST00000359087.8_MISSENSE_p.G24E/NAE1_ENST00000379463.6_MISSENSE_p.G18E/NAE1_ENST00000394074.6_INTRON
chr16	67825828	C	T	PASS	0/1	105,64	0.378	DP=176	36,25	37,17	78,47	55,50,31,33	105	64	AS_SB_TABLE=55,50|31,33	ECNT=1	TSNAXIP1	hg38	chr16	67825828	67825828	NONSENSE		SNP	C	C	T	g.chr16:67825828C>T	ENST00000388833.7	+	8	1191	c.814C>T	c.(814-816)Cag>Tag	p.Q272*	0.600997506234414	CAAGGATCTTCAGGAGCAGGT	TSNAXIP1_ENST00000561639.5_NONSENSE_p.Q326*/TSNAXIP1_ENST00000415766.7_NONSENSE_p.Q257*
chr16	70156667	C	T	PASS	0/1	298,60	0.164	DP=371	104,21	95,16	205,40	144,154,30,30	298	60	AS_SB_TABLE=144,154|30,30	ECNT=1	PDPR	hg38	chr16	70156667	70156667	MISSENSE		SNP	C	C	T	g.chr16:70156667C>T	ENST00000288050.9	+	19	2679	c.2428C>T	c.(2428-2430)Cgc>Tgc	p.R810C	0.543640897755611	CAGCCTGGAGCGCCACGTTTG	PDPR_ENST00000568530.5_MISSENSE_p.R810C/PDPR_ENST00000398122.7_MISSENSE_p.R710C/PDPR_ENST00000567046.5_MISSENSE_p.R168C/AC009060.1_ENST00000671539.1_RNA
chr16	72811917	G	C	PASS	0/1	98,54	0.373	DP=154	37,20	29,20	68,40	54,44,29,25	98	54	AS_SB_TABLE=54,44|29,25	ECNT=1	ZFHX3	hg38	chr16	72811917	72811917	MISSENSE		SNP	G	G	C	g.chr16:72811917G>C	ENST00000641206.2	-	14	5479	c.3651C>G	c.(3649-3651)atC>atG	p.I1217M	0.5361596009975063	GCTCCGGTTTGATCTCCTCAG	ZFHX3_ENST00000268489.10_MISSENSE_p.I1217M/ZFHX3_ENST00000397992.5_MISSENSE_p.I303M/AC004943.2_ENST00000668995.1_RNA
chr16	77319901	C	A	PASS	0/1	104,55	0.345	DP=168	26,16	44,19	71,37	60,44,30,25	104	55	AS_SB_TABLE=60,44|30,25	ECNT=1	ADAMTS18	hg38	chr16	77319901	77319901	MISSENSE		SNP	C	C	A	g.chr16:77319901C>A	ENST00000282849.10	-	16	2819	c.2480G>T	c.(2479-2481)cGc>cTc	p.R827L	0.5311720698254364	ACGTTCCGGGCGGTTGAAAGA
chr16	86568161	A	G	PASS	0/1	28,34	0.549	DP=64	12,11	9,16	22,27	13,15,22,12	28	34	AS_SB_TABLE=13,15|22,12	ECNT=1	FOXC2	hg38	chr16	86568161	86568161	MISSENSE		SNP	A	A	G	g.chr16:86568161A>G	ENST00000649859.1	+	1	1333	c.826A>G	c.(826-828)Atg>Gtg	p.M276V	0.7655860349127181	GGAGAACATCATGACCCTGCG	FOXC2-AS1_ENST00000563280.1_FIVE_PRIME_FLANK
chr16	87644798	G	A	PASS	0/1	104,55	0.355	DP=165	40,16	33,26	80,44	42,62,25,30	104	55	AS_SB_TABLE=42,62|25,30	ECNT=1	JPH3	hg38	chr16	87644798	87644798	MISSENSE		SNP	G	G	A	g.chr16:87644798G>A	ENST00000284262.3	+	2	1562	c.923G>A	c.(922-924)gGg>gAg	p.G308E	0.6708229426433915	CGCTCGGACGGGCTCAAGTAC
chr16	88653337	G	A	PASS	0/1	54,104	0.632	DP=159	24,32	12,33	38,66	27,27,55,49	54	104	AS_SB_TABLE=27,27|55,49	ECNT=1	MVD	hg38	chr16	88653337	88653337	MISSENSE		SNP	G	G	A	g.chr16:88653337G>A	ENST00000301012.8	-	9	1096	c.1085C>T	c.(1084-1086)cCg>cTg	p.P362L	0.6159600997506235	ACCGGGGGTCGGCTCCATGGC	CYBA_ENST00000261623.8_FIVE_PRIME_FLANK/CYBA_ENST00000567174.5_FIVE_PRIME_FLANK/CYBA_ENST00000569359.5_FIVE_PRIME_FLANK
chr16	88734994	C	T	PASS	0/1	97,45	0.3	DP=148	24,10	39,15	66,28	49,48,22,23	97	45	AS_SB_TABLE=49,48|22,23	ECNT=1	PIEZO1	hg38	chr16	88734994	88734994	MISSENSE		SNP	C	C	T	g.chr16:88734994C>T	ENST00000301015.14	-	14	1985	c.1729G>A	c.(1729-1731)Gcc>Acc	p.A577T	0.6608478802992519	CAGTACTTGGCGTACACGCCC	AC138028.2_ENST00000440406.2_RNA/AC138028.2_ENST00000567968.2_FIVE_PRIME_FLANK
chr17	553420	C	G	PASS	0/1	70,37	0.369	DP=109	20,9	16,10	40,23	33,37,15,22	70	37	AS_SB_TABLE=33,37|15,22	ECNT=1	VPS53	hg38	chr17	553420	553420	MISSENSE		SNP	C	C	G	g.chr17:553420C>G	ENST00000291074.9	-	15	1794	c.1660G>C	c.(1660-1662)Gaa>Caa	p.E554Q	0.4389027431421446	TTGATTCGTTCAATCAGACTT	VPS53_ENST00000437048.7_MISSENSE_p.E583Q/VPS53_ENST00000571805.5_MISSENSE_p.E583Q/VPS53_ENST00000401468.7_MISSENSE_p.E306Q/VPS53_ENST00000574029.5_INTRON
chr17	4900995	G	A	PASS	0/1	0,88	0.985	DP=93	0,33	0,26	0,66	0,0,50,38	0	88	AS_SB_TABLE=0,0|50,38	ECNT=1	CHRNE	hg38	chr17	4900995	4900995	MISSENSE		SNP	G	G	A	g.chr17:4900995G>A	ENST00000649488.2	-	7	832	c.797C>T	c.(796-798)gCg>gTg	p.A266V	0.6533665835411472	CTTACCCTGCGCCGGCAGGAA	C17orf107_ENST00000381365.4_THREE_PRIME_UTR/CHRNE_ENST00000649830.1_FIVE_PRIME_UTR
chr17	7673802	C	T	PASS	0/1	0,106	0.987	DP=111	0,27	0,40	0,74	0,0,48,58	0	106	AS_SB_TABLE=0,0|48,58	ECNT=1	TP53	hg38	chr17	7673802	7673802	MISSENSE		SNP	C	C	T	g.chr17:7673802C>T	ENST00000269305.8	-	8	1008	c.818G>A	c.(817-819)cGt>cAt	p.R273H	0.5361596009975063	GGCACAAACACGCACCTCAAA	TP53_ENST00000445888.6_MISSENSE_p.R273H/TP53_ENST00000610292.4_MISSENSE_p.R234H/TP53_ENST00000620739.4_MISSENSE_p.R234H/TP53_ENST00000619485.4_MISSENSE_p.R234H/TP53_ENST00000420246.6_MISSENSE_p.R273H/TP53_ENST00000622645.4_MISSENSE_p.R234H/TP53_ENST00000455263.6_MISSENSE_p.R273H/TP53_ENST00000610538.4_MISSENSE_p.R234H/TP53_ENST00000510385.5_MISSENSE_p.R141H/TP53_ENST00000618944.4_MISSENSE_p.R114H…	Pancreas(47_%3B_798_%20_1329_%20_9957_%20_10801)	tumor_%20_protein_%20_p53	7157	17	17p13	yes	yes	"breast_%2C__%20_colorectal_%2C__%20_lung_%2C__%20_sarcoma_%2C__%20_adrenocortical_%2C__%20_glioma_%2C__%20_multiple_%20_other_%20_tumour_%20_types"	"breast_%2C__%20_sarcoma_%2C__%20_adrenocortical_%20_carcinoma_%2C__%20_glioma_%2C__%20_multiple_%20_other_%20_tumour_%20_types"	Li-Fraumeni_%20_syndrome	"L_%2C__%20_E_%2C__%20_M_%2C__%20_O"
chr17	13600834	C	T	PASS	0/1	20,18	0.457	DP=44	4,7	7,4	16,13	9,11,12,6	20	18	AS_SB_TABLE=9,11|12,6	ECNT=1	HS3ST3A1	hg38	chr17	13600834	13600834	MISSENSE		SNP	C	C	T	g.chr17:13600834C>T	ENST00000284110.2	-	1	1096	c.296G>A	c.(295-297)cGc>cAc	p.R99H	0.7531172069825436	GGGCGGCCGGCGCCTCCGCCA
chr17	28573799	T	C	PASS	0/1	154,79	0.334	DP=237	50,30	45,18	101,51	76,78,40,39	154	79	AS_SB_TABLE=76,78|40,39	ECNT=1	ALDOC	hg38	chr17	28573799	28573799	MISSENSE		SNP	T	T	C	g.chr17:28573799T>C	ENST00000395319.7	-	7	948	c.851A>G	c.(850-852)aAt>aGt	p.N284S	0.6034912718204489	TCGCCAGGCATTGAGTGCAGA	ALDOC_ENST00000395321.6_MISSENSE_p.N312S/ALDOC_ENST00000226253.9_MISSENSE_p.N312S/PIGS_ENST00000308360.8_FIVE_PRIME_FLANK/PIGS_ENST00000395346.6_FIVE_PRIME_FLANK/AC005726.3_ENST00000585189.1_RNA
chr17	34630125	G	A	PASS	0/1	185,53	0.221	DP=242	59,19	56,12	125,35	81,104,23,30	185	53	AS_SB_TABLE=81,104|23,30	ECNT=1	TMEM132E	hg38	chr17	34630125	34630125	MISSENSE		SNP	G	G	A	g.chr17:34630125G>A	ENST00000631683.2	+	5	2951	c.1456G>A	c.(1456-1458)Gag>Aag	p.E486K	0.5885286783042394	AGTGGAATGCGAGTCTGACAA	TMEM132E_ENST00000321639.7_MISSENSE_p.E396K
chr17	35353057	C	T	PASS	0/1	273,85	0.226	DP=361	101,29	87,24	198,57	114,159,41,44	273	85	AS_SB_TABLE=114,159|41,44	ECNT=1	SLFN11	hg38	chr17	35353057	35353057	MISSENSE		SNP	C	C	T	g.chr17:35353057C>T	ENST00000394566.5	-	7	2278	c.2005G>A	c.(2005-2007)Gaa>Aaa	p.E669K	0.428927680798005	TTCTGAGCTTCGTCAATGACG	SLFN11_ENST00000308377.8_MISSENSE_p.E669K
chr17	35578002	T	C	PASS	0/1	58,69	0.557	DP=132	16,19	18,24	36,46	31,27,32,37	58	69	AS_SB_TABLE=31,27|32,37	ECNT=1	PEX12	hg38	chr17	35578002	35578002	MISSENSE		SNP	T	T	C	g.chr17:35578002T>C	ENST00000225873.9	-	1	570	c.20A>G	c.(19-21)cAc>cGc	p.H7R	0.4463840399002494	AGCTGTGAAGTGAGCCCCGTG	PEX12_ENST00000613219.4_MISSENSE_p.H7R
chr17	36171888	T	C	PASS	0/1	541,213	0.298	DP=785	151,62	207,90	363,154	338,203,143,70	541	213	AS_SB_TABLE=338,203|143,70	ECNT=1	TBC1D3B	hg38	chr17	36171888	36171888	MISSENSE		SNP	T	T	C	g.chr17:36171888T>C	ENST00000611257.4	-	7	581	c.464A>G	c.(463-465)aAg>aGg	p.K155R	0.5910224438902744	GAACATATGCTTCCTTAATGT	AC243829.2_ENST00000617914.1_RNA
chr17	36195296	A	G	PASS	0/1	264,705	0.729	DP=988	82,234	86,213	174,468	145,119,388,317	264	705	AS_SB_TABLE=145,119|388,317	ECNT=2	CCL3L1	hg38	chr17	36195296	36195296	MISSENSE		SNP	A	A	G	g.chr17:36195296A>G	ENST00000619989.1	-	3	357	c.272T>C	c.(271-273)cTg>cCg	p.L91P	0.543640897755611	TCAGGCACTCAGCTCCAGGTC	AC243829.1_ENST00000618848.1_RNA	Melanoma(126_%3B_1609_%20_1709_%20_4232_%20_20599_%20_26249)
chr17	36195375	A	G	PASS	0/1	254,641	0.724	DP=920	66,163	54,159	163,426	118,136,294,347	254	641	AS_SB_TABLE=118,136|294,347	ECNT=2	CCL3L1	hg38	chr17	36195375	36195375	SPLICE_SITE	MISSENSE	SNP	A	A	G	g.chr17:36195375A>G	ENST00000619989.1	-	3	278	c.193T>C	c.(193-195)Ttc>Ctc	p.F65L	0.6159600997506235	TTGGTTAGGAAGCTGTGGAGA	AC243829.1_ENST00000618848.1_RNA	Melanoma(126_%3B_1609_%20_1709_%20_4232_%20_20599_%20_26249)
chr17	41101969	G	A	PASS	0/1	354,168	0.319	DP=536	136,60	83,43	230,107	170,184,82,86	354	168	AS_SB_TABLE=170,184|82,86	ECNT=1	KRTAP4-16	hg38	chr17	41101969	41101969	MISSENSE		SNP	G	G	A	g.chr17:41101969G>A	ENST00000440582.1	-	1	241	c.241C>T	c.(241-243)Ccc>Tcc	p.P81S	0.6433915211970075	CAGCAGCTGGGGTGGCAGCAG	KRTAP4-8_ENST00000318329.6_FIVE_PRIME_FLANK/KRTAP4-8_ENST00000333822.5_FIVE_PRIME_FLANK/KRTAP4-9_ENST00000391415.1_FIVE_PRIME_FLANK/KRTAP4-9_ENST00000617453.1_FIVE_PRIME_FLANK
chr17	41350530	C	G	PASS	0/1	140,274	0.651	DP=421	33,81	63,98	101,189	77,63,143,131	140	274	AS_SB_TABLE=77,63|143,131	ECNT=1	KRT33A	hg38	chr17	41350530	41350530	MISSENSE		SNP	C	C	G	g.chr17:41350530C>G	ENST00000007735.4	-	1	299	c.238G>C	c.(238-240)Gac>Cac	p.D80H	0.6034912718204489	TCCGCGTTGTCCCGCTCCAGC
chr17	41379607	A	G	PASS	0/1	112,261	0.701	DP=386	29,72	39,97	73,172	59,53,143,118	112	261	AS_SB_TABLE=59,53|143,118	ECNT=1	KRT34	hg38	chr17	41379607	41379607	MISSENSE		SNP	A	A	G	g.chr17:41379607A>G	ENST00000394001.1	-	4	870	c.839T>C	c.(838-840)aTt>aCt	p.I280T	0.57356608478803	CCTGCGGTTAATTTCCACCAG
chr17	50863274	C	CT	PASS	0/1	118,52	0.268	DP=173	22,11	33,10	92,33	52,66,22,30	118	52	AS_SB_TABLE=52,66|22,30	ECNT=1	TOB1	hg38	chr17	50863274	50863275	FRAME_SHIFT_INS		INS	-	-	T	g.chr17:50863274_50863275insT	ENST00000268957.3	-	3	1173	c.743_744insA	c.(742-744)cagfs	p.P249fs	0.5075	CGGTGGCGGCTGGGCTGGCT	TOB1_ENST00000499247.3_FRAME_SHIFT_INS_p.P249fs/TOB1-AS1_ENST00000514358.1_FIVE_PRIME_FLANK/TOB1-AS1_ENST00000671267.1_FIVE_PRIME_FLANK	NSCLC(144_%3B_643_%20_1919_%20_24513_%20_29423_%20_40686)
chr17	63578576	G	A	PASS	0/1	112,34	0.253	DP=148	29,9	33,12	67,22	54,58,15,19	112	34	AS_SB_TABLE=54,58|15,19	ECNT=1	DCAF7	hg38	chr17	63578576	63578576	MISSENSE		SNP	G	G	A	g.chr17:63578576G>A	ENST00000614556.5	+	2	446	c.245G>A	c.(244-246)gGc>gAc	p.G82D	0.4763092269326683	GACACAAAAGGCGTCTATCCA	DCAF7_ENST00000415273.2_INTRON
chr17	64860356	C	T	PASS	0/1	119,191	0.614	DP=317	36,61	44,63	89,142	59,60,107,84	119	191	AS_SB_TABLE=59,60|107,84	ECNT=1	LRRC37A3	hg38	chr17	64860356	64860356	MISSENSE		SNP	C	C	T	g.chr17:64860356C>T	ENST00000584306.5	-	11	4321	c.3790G>A	c.(3790-3792)Gcc>Acc	p.A1264T	0.49625935162094764	TGTGGTAGGGCTTTTGCAGGG	LRRC37A3_ENST00000400877.7_MISSENSE_p.A302T/LRRC37A3_ENST00000334962.9_MISSENSE_p.A241T/LRRC37A3_ENST00000339474.9_MISSENSE_p.A382T/LRRC37A3_ENST00000319651.9_MISSENSE_p.A1264T
chr17	68917412	G	A	PASS	0/1	59,68	0.564	DP=129	22,25	10,21	38,49	29,30,35,33	59	68	AS_SB_TABLE=29,30|35,33	ECNT=1	ABCA8	hg38	chr17	68917412	68917412	MISSENSE		SNP	G	G	A	g.chr17:68917412G>A	ENST00000586539.6	-	17	2427	c.2087C>T	c.(2086-2088)gCg>gTg	p.A696V	0.3640897755610973	AGAAGAGCCCGCGCACTTTAG	ABCA8_ENST00000269080.6_MISSENSE_p.A656V/ABCA8_ENST00000430352.6_MISSENSE_p.A696V/ABCA8_ENST00000615593.4_THREE_PRIME_UTR
chr17	73201739	A	C	PASS	0/1	80,136	0.643	DP=223	26,50	26,46	55,100	39,41,71,65	80	136	AS_SB_TABLE=39,41|71,65	ECNT=1	COG1	hg38	chr17	73201739	73201739	MISSENSE		SNP	A	A	C	g.chr17:73201739A>C	ENST00000299886.9	+	7	1927	c.1912A>C	c.(1912-1914)Agc>Cgc	p.S638R	0.5187032418952618	AAAATCAGAGAGCTCAGAGAA	COG1_ENST00000618996.4_MISSENSE_p.S638R
chr17	75588584	C	G	PASS	0|1	227,71	0.25	DP=304	89,33	59,19	158,52	0|1:75588584_C_G:75588584:111,116,36,35	227	71	AS_SB_TABLE=111,116|36,35	ECNT=2	MYO15B	hg38	chr17	75588584	75588584	MISSENSE		SNP	C	C	G	g.chr17:75588584C>G	ENST00000610510.4	+	1	527	c.527C>G	c.(526-528)aCa>aGa	p.T176R	0.7231920199501247	CAGCGCGGCACAGCCCGGGAG
chr17	78434124	C	T	PASS	0/1	93,22	0.21	DP=115	29,7	24,7	59,15	52,41,14,8	93	22	AS_SB_TABLE=52,41|14,8	ECNT=1	DNAH17	hg38	chr17	78434124	78434124	MISSENSE		SNP	C	C	T	g.chr17:78434124C>T	ENST00000389840.7	-	75	12257	c.12130G>A	c.(12130-12132)Ggc>Agc	p.G4044S	0.5960099750623441	CCCTGGGCGCCGAACTTGCGC
chr17	80291683	C	T	PASS	0/1	150,23	0.151	DP=176	36,9	56,6	94,16	82,68,14,9	150	23	AS_SB_TABLE=82,68|14,9	ECNT=1	RNF213	hg38	chr17	80291683	80291683	MISSENSE		SNP	C	C	T	g.chr17:80291683C>T	ENST00000508628.6	+	9	1619	c.1474C>T	c.(1474-1476)Cac>Tac	p.H492Y	0.4688279301745636	TTCCAAGAAGCACCTAGATAA	RNF213_ENST00000582970.5_MISSENSE_p.H443Y/RNF213_ENST00000319921.4_MISSENSE_p.H443Y
chr17	82036238	TG	T	PASS	0/1	197,74	0.269	DP=288	66,23	50,19	133,49	107,90,41,33	197	74	AS_SB_TABLE=107,90|41,33	ECNT=1	DCXR	hg38	chr17	82036239	82036239	FRAME_SHIFT_DEL		DEL	G	G	-	g.chr17:82036239delG	ENST00000306869.7	-	7	599	c.583delC	c.(583-585)cacfs	p.H195fs	0.6309226932668329	TTGGCCTTGTGGGGGTCACTC	DCXR-DT_ENST00000584705.1_FIVE_PRIME_FLANK/AC137723.1_ENST00000623540.1_FIVE_PRIME_FLANK
chr18	8113629	C	A	PASS	0/1	157,52	0.258	DP=223	45,18	55,14	107,37	76,81,26,26	157	52	AS_SB_TABLE=76,81|26,26	ECNT=1	PTPRM	hg38	chr18	8113629	8113629	MISSENSE		SNP	C	C	A	g.chr18:8113629C>A	ENST00000332175.12	+	12	3037	c.2000C>A	c.(1999-2001)gCa>gAa	p.A667E	0.3865336658354115	GAATTTCCTGCAGACAGCCTC	PTPRM_ENST00000580170.5_MISSENSE_p.A667E/PTPRM_ENST00000400053.8_MISSENSE_p.A605E/PTPRM_ENST00000400060.8_FIVE_PRIME_UTR
chr18	14850251	G	T	PASS	0/1	40,31	0.423	DP=73	14,9	14,12	29,21	24,16,21,10	40	31	AS_SB_TABLE=24,16|21,10	ECNT=1	ANKRD30B	hg38	chr18	14850251	14850251	MISSENSE		SNP	G	G	T	g.chr18:14850251G>T	ENST00000665241.1	+	35	3256	c.3076G>T	c.(3076-3078)Gtc>Ttc	p.V1026F	0.2817955112219451	GAGAAGAAATGTCGATATATT	ANKRD30B_ENST00000358984.9_MISSENSE_p.V1026F
chr18	33745836	G	A	PASS	0/1	84,41	0.339	DP=126	22,12	26,12	53,27	34,50,17,24	84	41	AS_SB_TABLE=34,50|17,24	ECNT=1	ASXL3	hg38	chr18	33745836	33745836	MISSENSE		SNP	G	G	A	g.chr18:33745836G>A	ENST00000269197.12	+	12	6401	c.5988G>A	c.(5986-5988)atG>atA	p.M1996I	0.5536159600997507	ATATGCCCATGAAAGAAGGTG
chr18	49906490	C	G	PASS	0/1	2,107	0.975	DP=112	0,33	1,39	1,76	1,1,56,51	2	107	AS_SB_TABLE=1,1|56,51	ECNT=1	MYO5B	hg38	chr18	49906490	49906490	MISSENSE		SNP	C	C	G	g.chr18:49906490C>G	ENST00000285039.12	-	19	2697	c.2343G>C	c.(2341-2343)aaG>aaC	p.K781N	0.57356608478803	GATATTTCACCTTCTGCAGCC
chr18	74631256	T	A	PASS	0/1	0,77	0.985	DP=82	0,29	0,29	0,61	0,0,41,36	0	77	AS_SB_TABLE=0,0|41,36	ECNT=2	ZNF407	hg38	chr18	74631256	74631256	MISSENSE		SNP	T	T	A	g.chr18:74631256T>A	ENST00000299687.9	+	1	237	c.237T>A	c.(235-237)gaT>gaA	p.D79E	0.4164588528678304	GGAAATTAGATGAGGCAGAGC	ZNF407_ENST00000577538.5_MISSENSE_p.D79E/ZNF407_ENST00000582337.5_MISSENSE_p.D79E/ZNF407_ENST00000309902.10_MISSENSE_p.D79E
chr19	3624138	C	G	PASS	0/1	33,30	0.5	DP=66	10,8	11,13	23,23	12,21,9,21	33	30	AS_SB_TABLE=12,21|9,21	ECNT=1	CACTIN	hg38	chr19	3624138	3624138	MISSENSE		SNP	C	C	G	g.chr19:3624138C>G	ENST00000429344.7	-	2	220	c.192G>C	c.(190-192)tgG>tgC	p.W64C	0.6583541147132169	CTGAGCGCTGCCACCGCTCTT	CACTIN_ENST00000221899.7_MISSENSE_p.W64C/CACTIN_ENST00000248420.9_MISSENSE_p.W64C
chr19	8961354	G	A	PASS	0/1	46,48	0.516	DP=95	17,18	12,13	30,32	22,24,24,24	46	48	AS_SB_TABLE=22,24|24,24	ECNT=1	MUC16	hg38	chr19	8961354	8961354	MISSENSE		SNP	G	G	A	g.chr19:8961354G>A	ENST00000397910.8	-	3	15620	c.15416C>T	c.(15415-15417)tCc>tTc	p.S5139F	0.46384039900249374	CAGTGCAGGGGAATGGGATTC
chr19	11978548	TG	CT	PASS	0/1	80,90	0.52	DP=175	30,30	25,28	59,64	35,45,48,42	80	90	AS_SB_TABLE=35,45|48,42	ECNT=1	ZNF763	hg38	chr19	11978548	11978549	MISSENSE		DNP	TG	TG	CT	g.chr19:11978548_11978549TG>CT	ENST00000343949.9	+	4	788_789	c.633_634TG>CT	c.(631-636)gcTGtc>gcCTtc	p.V212F	0.39054726368159204	GTGGGAAAGCTGTCCATTGTCT	ZNF763_ENST00000358987.8_MISSENSE_p.V209F/AC008770.2_ENST00000590798.1_MISSENSE_p.V229F
chr19	12015992	C	A	PASS	0/1	83,109	0.574	DP=195	26,30	27,38	58,78	42,41,56,53	83	109	AS_SB_TABLE=42,41|56,53	ECNT=1	ZNF433	hg38	chr19	12015992	12015992	MISSENSE		SNP	C	C	A	g.chr19:12015992C>A	ENST00000344980.10	-	4	1046	c.875G>T	c.(874-876)aGc>aTc	p.S292I	0.4014962593516209	ATGGGAAGAGCTGAAGGCTTT	AC008770.4_ENST00000652448.1_INTRON/ZNF433_ENST00000419886.6_MISSENSE_p.S257I/ZNF433-AS1_ENST00000406892.6_RNA/ZNF433-AS1_ENST00000476474.5_RNA/ZNF433-AS1_ENST00000495324.5_RNA
chr19	19892329	T	C	PASS	0/1	103,66	0.397	DP=171	34,28	36,16	70,46	56,47,34,32	103	66	AS_SB_TABLE=56,47|34,32	ECNT=1	ZNF253	hg38	chr19	19892329	19892329	MISSENSE		SNP	T	T	C	g.chr19:19892329T>C	ENST00000355650.4	+	2	949	c.854T>C	c.(853-855)cTt>cCt	p.L285P	0.4014962593516209	CATAAGATACTTCATACTGGA	ZNF253_ENST00000589717.2_MISSENSE_p.L361P/ZNF253_ENST00000640599.1_INTRON
chr19	33301722	GG	AA	PASS	0/1	184,27	0.123	DP=217	66,12	57,4	134,18	91,93,15,12	184	27	AS_SB_TABLE=91,93|15,12	ECNT=1	CEBPA	hg38	chr19	33301722	33301723	MISSENSE		DNP	GG	GG	AA	g.chr19:33301722_33301723GG>AA	ENST00000498907.3	-	1	813_814	c.692_693CC>TT	c.(691-693)cCC>cTT	p.P231L	0.7661691542288557	GGCTGGGCACGGGCGTGGGCGG	AC008738.5_ENST00000587312.1_RNA/CEBPA-DT_ENST00000592982.2_FIVE_PRIME_FLANK/AC008738.2_ENST00000593041.1_FIVE_PRIME_FLANK		"CCAAT/enhancer_%20_binding_%20_protein_%20_(C/EBP)_%2C__%20_alpha"	1050	19	19q13.1	yes		"AML_%2C__%20_MDS"			L
chr19	36341072	C	A	PASS	0/1	231,130	0.349	DP=382	85,37	70,52	171,91	108,123,60,70	231	130	AS_SB_TABLE=108,123|60,70	ECNT=1	ZFP14	hg38	chr19	36341072	36341072	MISSENSE		SNP	C	C	A	g.chr19:36341072C>A	ENST00000270001.12	-	5	872	c.754G>T	c.(754-756)Ggt>Tgt	p.G252C	0.43640897755610975	GGTTTTTCACCCGTATGAAGT
chr19	37888274	C	G	PASS	0/1	219,63	0.216	DP=293	77,15	65,19	155,43	96,123,30,33	219	63	AS_SB_TABLE=96,123|30,33	ECNT=1	WDR87	hg38	chr19	37888274	37888274	MISSENSE		SNP	C	C	G	g.chr19:37888274C>G	ENST00000303868.5	-	6	5505	c.5280G>C	c.(5278-5280)agG>agC	p.R1760S	0.4837905236907731	ACAGTTTCTCCCTTTGCCAGG	WDR87_ENST00000447313.7_MISSENSE_p.R1799S
chr19	38418480	C	T	PASS	0/1	169,132	0.443	DP=308	54,41	48,41	111,88	85,84,66,66	169	132	AS_SB_TABLE=85,84|66,66	ECNT=1	RASGRP4	hg38	chr19	38418480	38418480	MISSENSE		SNP	C	C	T	g.chr19:38418480C>T	ENST00000615439.5	-	7	876	c.748G>A	c.(748-750)Gtg>Atg	p.V250M	0.6533665835411472	CAGCGGGACACGCTGTTGCTG	RASGRP4_ENST00000587738.2_MISSENSE_p.V250M/RASGRP4_ENST00000586305.5_MISSENSE_p.V236M/RASGRP4_ENST00000587753.5_MISSENSE_p.V250M/RASGRP4_ENST00000614135.4_MISSENSE_p.V250M/RASGRP4_ENST00000454404.6_INTRON/RASGRP4_ENST00000617966.4_INTRON/RASGRP4_ENST00000622174.4_INTRON/RASGRP4_ENST00000618320.4_MISSENSE_p.V250M/RASGRP4_ENST00000433821.6_MISSENSE_p.V250M/RASGRP4_ENST00000293062.13_INTRON/RASGRP4_…
chr19	40015651	G	A	PASS	0/1	334,65	0.17	DP=413	111,20	101,25	231,47	153,181,33,32	334	65	AS_SB_TABLE=153,181|33,32	ECNT=1	ZNF546	hg38	chr19	40015651	40015651	MISSENSE		SNP	G	G	A	g.chr19:40015651G>A	ENST00000347077.9	+	7	2613	c.2381G>A	c.(2380-2382)cGa>cAa	p.R794Q	0.35910224438902744	GAACTTACTCGACATCACAGA	ZNF546_ENST00000600094.5_MISSENSE_p.R768Q/ZNF546_ENST00000596894.5_INTRON
chr19	40036390	G	A	PASS	0/1	276,32	0.103	DP=317	103,12	99,10	208,23	135,141,19,13	276	32	AS_SB_TABLE=135,141|19,13	ECNT=1	ZNF780B	hg38	chr19	40036390	40036390	MISSENSE		SNP	G	G	A	g.chr19:40036390G>A	ENST00000221355.10	-	6	727	c.25C>T	c.(25-27)Cct>Tct	p.P9S	0.33915211970074816	TTATGAATAGGAGAAGCATGA	ZNF780B_ENST00000434248.6_MISSENSE_p.P157S/ZNF780B_ENST00000617676.4_MISSENSE_p.P157S
chr19	43872874	G	A	PASS	0/1	204,25	0.122	DP=233	64,13	68,5	136,18	112,92,11,14	204	25	AS_SB_TABLE=112,92|11,14	ECNT=1	ZNF404	hg38	chr19	43872874	43872874	MISSENSE		SNP	G	G	A	g.chr19:43872874G>A	ENST00000587539.2	-	3	1340	c.1340C>T	c.(1339-1341)aCc>aTc	p.T447I	0.35910224438902744	AAGTCTAAAGGTTTTTCCACA	ZNF404_ENST00000324394.7_MISSENSE_p.T446I
chr19	48639344	C	T	PASS	0/1	191,184	0.473	DP=382	73,70	50,40	130,117	107,84,95,89	191	184	AS_SB_TABLE=107,84|95,89	ECNT=1	CA11	hg38	chr19	48639344	48639344	NONSENSE		SNP	C	C	T	g.chr19:48639344C>T	ENST00000084798.9	-	7	1311	c.756G>A	c.(754-756)tgG>tgA	p.W252*	0.5985037406483791	CAATGAGGATCCAGGTGACAG	DBP_ENST00000222122.10_FIVE_PRIME_FLANK/DBP_ENST00000593500.1_FIVE_PRIME_FLANK/DBP_ENST00000599385.5_FIVE_PRIME_FLANK/DBP_ENST00000601104.1_FIVE_PRIME_FLANK/SEC1P_ENST00000430145.3_RNA/SEC1P_ENST00000474419.5_RNA/SEC1P_ENST00000483163.1_RNA
chr19	51627653	C	A	PASS	0/1	265,223	0.441	DP=495	100,77	81,68	193,152	126,139,113,110	265	223	AS_SB_TABLE=126,139|113,110	ECNT=1	SIGLEC5	hg38	chr19	51627653	51627653	MISSENSE		SNP	C	C	A	g.chr19:51627653C>A	ENST00000534261.3	-	7	1491	c.1091G>T	c.(1090-1092)tGc>tTc	p.C364F	0.628428927680798	AAGCCGCCAGCACAGGGAGGG	AC018755.2_ENST00000429354.3_MISSENSE_p.C364F/AC018755.2_ENST00000599649.5_MISSENSE_p.C364F
chr19	53811286	G	A	PASS	0/1	197,36	0.159	DP=241	63,10	64,10	136,25	72,125,12,24	197	36	AS_SB_TABLE=72,125|12,24	ECNT=1	NLRP12	hg38	chr19	53811286	53811286	MISSENSE		SNP	G	G	A	g.chr19:53811286G>A	ENST00000324134.11	-	3	513	c.373C>T	c.(373-375)Ccc>Tcc	p.P125S	0.571072319201995	GTTTCCTGGGGATCTAGGGGA	NLRP12_ENST00000391773.6_MISSENSE_p.P125S/NLRP12_ENST00000345770.9_MISSENSE_p.P125S/NLRP12_ENST00000391775.7_MISSENSE_p.P125S/NLRP12_ENST00000391772.1_MISSENSE_p.P125S
chr19	54222756	T	C	PASS	0/1	1,1454	0.998	DP=1494	0,463	1,475	1,977	0,1,746,708	1	1454	AS_SB_TABLE=0,1|746,708	ECNT=1	LILRB3	hg38	chr19	54222756	54222756	MISSENSE		SNP	T	T	C	g.chr19:54222756T>C	ENST00000391750.5	-	3	198	c.61A>G	c.(61-63)Atg>Gtg	p.M21V	0.6209476309226932	CCTGCCTGCATGCGGGTCCTG	LILRB3_ENST00000346401.10_MISSENSE_p.M21V/LILRB3_ENST00000245620.13_MISSENSE_p.M21V/AC245052.7_ENST00000601161.1_FIVE_PRIME_FLANK
chr19	54240918	G	A	PASS	0|1	1259,191	0.143	DP=1462	508,84	309,44	863,143	0|1:54240918_G_A:54240918:626,633,77,114	1259	191	AS_SB_TABLE=626,633|77,114	ECNT=2	LILRA6	hg38	chr19	54240918	54240918	MISSENSE		SNP	G	G	A	g.chr19:54240918G>A	ENST00000396365.6	-	5	908	c.868C>T	c.(868-870)Cac>Tac	p.H290Y	0.6708229426433915	TGGCCCCCGTGGGAGGGGCTC	LILRA6_ENST00000245621.6_MISSENSE_p.H290Y
chr19	54240923	G	C	PASS	0|1	1246,177	0.139	DP=1431	497,76	289,35	850,136	0|1:54240918_G_A:54240918:617,629,69,108	1246	177	AS_SB_TABLE=617,629|69,108	ECNT=2	LILRA6	hg38	chr19	54240923	54240923	MISSENSE		SNP	G	G	C	g.chr19:54240923G>C	ENST00000396365.6	-	5	903	c.863C>G	c.(862-864)cCc>cGc	p.P288R	0.6683291770573566	CCCGTGGGAGGGGCTCACAGG	LILRA6_ENST00000245621.6_MISSENSE_p.P288R
chr19	54242117	T	C	PASS	0/1	338,752	0.663	DP=1110	108,213	119,241	241,474	166,172,425,327	338	752	AS_SB_TABLE=166,172|425,327	ECNT=1	LILRA6	hg38	chr19	54242117	54242117	MISSENSE		SNP	T	T	C	g.chr19:54242117T>C	ENST00000396365.6	-	3	304	c.264A>G	c.(262-264)atA>atG	p.I88M	0.6209476309226932	GGTGCTCTGTTATGGATGGGA	LILRA6_ENST00000245621.6_MISSENSE_p.I88M
chr19	54454955	CC	TT	PASS	0/1	432,83	0.158	DP=537	115,21	173,34	307,57	259,173,52,31	432	83	AS_SB_TABLE=259,173|52,31	ECNT=1	LENG8	hg38	chr19	54454955	54454956	MISSENSE		DNP	CC	CC	TT	g.chr19:54454955_54454956CC>TT	ENST00000326764.9	+	7	1163_1164	c.684_685CC>TT	c.(682-687)gcCCct>gcTTct	p.P229S	0.6169154228855721	TCACAGCCGCCCCTGGGACTGG	LENG8_ENST00000610347.1_MISSENSE_p.P229S/LENG8_ENST00000376514.6_MISSENSE_p.P192S/LENG8_ENST00000616932.4_MISSENSE_p.P192S
chr19	54573885	C	T	PASS	0/1	1195,169	0.119	DP=1387	404,46	366,60	800,108	630,565,94,75	1195	169	AS_SB_TABLE=630,565|94,75	ECNT=1	LILRA2	hg38	chr19	54573885	54573885	MISSENSE		SNP	C	C	T	g.chr19:54573885C>T	ENST00000391737.3	+	1	45	c.7C>T	c.(7-9)Ccc>Tcc	p.P3S	0.5910224438902744	CGCCATGACCCCCATCCTCAC	LILRA2_ENST00000251376.7_MISSENSE_p.P3S/LILRA2_ENST00000391738.8_MISSENSE_p.P3S/LILRA2_ENST00000251377.7_MISSENSE_p.P3S/LILRA2_ENST00000629481.1_MISSENSE_p.P3S
chr19	54888028	T	C	PASS	0/1	152,104	0.405	DP=265	56,27	46,39	106,72	93,59,63,41	152	104	AS_SB_TABLE=93,59|63,41	ECNT=1	FCAR	hg38	chr19	54888028	54888028	MISSENSE		SNP	T	T	C	g.chr19:54888028T>C	ENST00000355524.8	+	4	438	c.383T>C	c.(382-384)cTc>cCc	p.L128P	0.46633416458852867	AAACCCTTCCTCTCTGCAGAT	FCAR_ENST00000359272.8_MISSENSE_p.L116P/FCAR_ENST00000469767.5_MISSENSE_p.L128P/FCAR_ENST00000391725.7_MISSENSE_p.L128P/FCAR_ENST00000391724.3_MISSENSE_p.L116P/FCAR_ENST00000391723.7_MISSENSE_p.L116P/FCAR_ENST00000353758.8_MISSENSE_p.L19P/FCAR_ENST00000391726.7_INTRON/FCAR_ENST00000345937.8_INTRON/AC245128.3_ENST00000594721.1_FIVE_PRIME_FLANK
chr19	57974379	G	T	PASS	0/1	233,46	0.164	DP=285	80,13	70,16	161,31	117,116,23,23	233	46	AS_SB_TABLE=117,116|23,23	ECNT=1	C19orf18	hg38	chr19	57974379	57974379	NONSENSE		SNP	G	G	T	g.chr19:57974379G>T	ENST00000314391.3	-	1	156	c.54C>A	c.(52-54)tgC>tgA	p.C18*	0.4139650872817955	AATGAAGTTGGCATTCCATTA
chr20	1611419	C	T	PASS	0/1	100,245	0.701	DP=352	31,86	35,73	69,162	56,44,136,109	100	245	AS_SB_TABLE=56,44|136,109	ECNT=1	SIRPB1	hg38	chr20	1611419	1611419	MISSENSE		SNP	C	C	T	g.chr20:1611419C>T	ENST00000568365.1	-	2	436	c.371G>A	c.(370-372)cGg>cAg	p.R124Q	0.5187032418952618	GCTCCCTTTCCGGAACTTCAC	SIRPB1_ENST00000279477.11_MISSENSE_p.R124Q/AL049634.2_ENST00000564763.1_INTRON/SIRPB1_ENST00000381605.9_INTRON/SIRPB1_ENST00000381603.7_INTRON
chr20	2430550	A	G	PASS	0/1	109,68	0.389	DP=179	30,27	30,15	71,45	54,55,33,35	109	68	AS_SB_TABLE=54,55|33,35	ECNT=1	TGM6	hg38	chr20	2430550	2430550	MISSENSE		SNP	A	A	G	g.chr20:2430550A>G	ENST00000202625.7	+	11	1851	c.1783A>G	c.(1783-1785)Aag>Gag	p.K595E	0.5062344139650873	CAAAGGAGAGAAGCTTCTGGT	TGM6_ENST00000381423.1_MISSENSE_p.K595E
chr20	2432517	G	C	PASS	0/1	103,50	0.34	DP=159	35,16	31,20	71,36	57,46,32,18	103	50	AS_SB_TABLE=57,46|32,18	ECNT=1	TGM6	hg38	chr20	2432517	2432517	MISSENSE		SNP	G	G	C	g.chr20:2432517G>C	ENST00000202625.7	+	13	2063	c.1995G>C	c.(1993-1995)agG>agC	p.R665S	0.571072319201995	CTCAGGAGAGGGCCTCAGTCC	TGM6_ENST00000381423.1_MISSENSE_p.G621R
chr20	3146856	C	A	PASS	0/1	73,51	0.38	DP=132	25,17	28,15	56,34	49,24,30,21	73	51	AS_SB_TABLE=49,24|30,21	ECNT=1	FASTKD5	hg38	chr20	3146856	3146856	NONSENSE		SNP	C	C	A	g.chr20:3146856C>A	ENST00000380266.4	-	2	2505	c.2215G>T	c.(2215-2217)Gaa>Taa	p.E739*	0.47880299251870323	GGGAGCCATTCCCAGTAGGAT	UBOX5_ENST00000217173.7_INTRON/UBOX5_ENST00000348031.6_INTRON/UBOX5-AS1_ENST00000446537.5_RNA
chr20	7883594	C	A	PASS	0/1	73,99	0.617	DP=179	22,44	21,25	45,73	39,34,56,43	73	99	AS_SB_TABLE=39,34|56,43	ECNT=1	HAO1	hg38	chr20	7883594	7883594	NONSTOP		SNP	C	C	A	g.chr20:7883594C>A	ENST00000378789.4	-	8	1148	c.1112G>T	c.(1111-1113)tGa>tTa	p.*371L	0.3640897755610973	TGTGCACTGTCAGATCTTGGA
chr20	13091099	C	A	PASS	0/1	86,21	0.206	DP=112	27,8	27,4	57,14	47,39,12,9	86	21	AS_SB_TABLE=47,39|12,9	ECNT=1	SPTLC3	hg38	chr20	13091099	13091099	MISSENSE		SNP	C	C	A	g.chr20:13091099C>A	ENST00000399002.7	+	5	920	c.624C>A	c.(622-624)caC>caA	p.H208Q	0.40648379052369077	TGGATAAGCACAAGGAGTTGG
chr20	33679830	C	T	PASS	0/1	282,72	0.193	DP=361	75,22	102,20	186,44	157,125,37,35	282	72	AS_SB_TABLE=157,125|37,35	ECNT=1	E2F1	hg38	chr20	33679830	33679830	MISSENSE		SNP	C	C	T	g.chr20:33679830C>T	ENST00000343380.6	-	3	618	c.497G>A	c.(496-498)cGc>cAc	p.R166H	0.5985037406483791	GTCATAGATGCGCCGCTTCTG
chr20	34852267	AG	A	PASS	0/1	247,69	0.232	DP=336	68,20	77,22	174,52	111,136,29,40	247	69	AS_SB_TABLE=111,136|29,40	ECNT=1	GGT7	hg38	chr20	34852268	34852268	FRAME_SHIFT_DEL		DEL	G	G	-	g.chr20:34852268delG	ENST00000336431.10	-	12	1516	c.1474delC	c.(1474-1476)ctgfs	p.L492fs	0.5985037406483791	GGCTGGTTCAGGGAGCTGGGG
chr20	36863265	C	T	PASS	0/1	83,13	0.171	DP=106	24,5	28,5	57,11	45,38,3,10	83	13	AS_SB_TABLE=45,38|3,10	ECNT=1	SOGA1	hg38	chr20	36863265	36863265	MISSENSE		SNP	C	C	T	g.chr20:36863265C>T	ENST00000237536.9	-	1	274	c.80G>A	c.(79-81)aGg>aAg	p.R27K	0.800498753117207	GCTCTTTTTCCTCTCCGGGGC	SOGA1_ENST00000279034.10_FIVE_PRIME_FLANK
chr20	41404675	C	T	PASS	0/1	261,60	0.182	DP=325	100,21	68,17	179,39	135,126,34,26	261	60	AS_SB_TABLE=135,126|34,26	ECNT=1	CHD6	hg38	chr20	41404675	41404675	MISSENSE		SNP	C	C	T	g.chr20:41404675C>T	ENST00000373233.8	-	37	8127	c.8066G>A	c.(8065-8067)aGt>aAt	p.S2689N	0.5062344139650873	CAAAGGGGCACTGGGTTCGGC
chr20	46016297	C	T	PASS	0/1	126,147	0.564	DP=275	35,49	39,51	79,102	60,66,84,63	126	147	AS_SB_TABLE=60,66|84,63	ECNT=2	MMP9	hg38	chr20	46016297	46016297	MISSENSE		SNP	C	C	T	g.chr20:46016297C>T	ENST00000372330.3	+	13	2072	c.2053C>T	c.(2053-2055)Cgg>Tgg	p.R685W	0.5236907730673317	CGTGAGTTCCCGGAGTGAGTT	SLC12A5-AS1_ENST00000535913.2_RNA
chr20	51792323	C	T	PASS	0/1	165,41	0.2	DP=208	58,10	53,16	115,28	75,90,15,26	165	41	AS_SB_TABLE=75,90|15,26	ECNT=1	SALL4	hg38	chr20	51792323	51792323	MISSENSE		SNP	C	C	T	g.chr20:51792323C>T	ENST00000395997.3	-	2	227	c.160G>A	c.(160-162)Gag>Aag	p.E54K	0.5261845386533666	CTCGCCACCTCGTCATTCCCT	SALL4_ENST00000217086.9_MISSENSE_p.E54K/SALL4_ENST00000371539.7_INTRON
chr20	63407363	C	T	PASS	0/1	107,22	0.171	DP=130	35,5	36,10	77,15	36,71,8,14	107	22	AS_SB_TABLE=36,71|8,14	ECNT=1	KCNQ2	hg38	chr20	63407363	63407363	MISSENSE		SNP	C	C	T	g.chr20:63407363C>T	ENST00000359125.6	-	17	2027	c.1900G>A	c.(1900-1902)Gag>Aag	p.E634K	0.6433915211970075	AGCTTCTTCTCCATGGACAAG	KCNQ2_ENST00000626839.2_MISSENSE_p.E616K/KCNQ2_ENST00000360480.7_MISSENSE_p.E606K/KCNQ2_ENST00000344462.8_MISSENSE_p.E603K/KCNQ2_ENST00000370224.5_MISSENSE_p.E642K/KCNQ2_ENST00000637193.1_MISSENSE_p.E433K/KCNQ2_ENST00000625514.2_MISSENSE_p.E630K/KCNQ2_ENST00000629241.2_MISSENSE_p.E606K/KCNQ2_ENST00000629676.2_INTRON
chr20	64048584	C	T	PASS	0/1	112,30	0.222	DP=148	47,9	37,12	85,24	65,47,18,12	112	30	AS_SB_TABLE=65,47|18,12	ECNT=1	SOX18	hg38	chr20	64048584	64048584	MISSENSE		SNP	C	C	T	g.chr20:64048584C>T	ENST00000340356.9	-	2	860	c.737G>A	c.(736-738)cGc>cAc	p.R246H	0.800498753117207	GTAGGGCGCGCGGAAGGGCCG		GBM(27_%3B_64_%20_690_%20_17108_%20_39708)
chr20	64073905	G	A	PASS	0/1	150,90	0.362	DP=253	51,32	50,22	105,59	81,69,46,44	150	90	AS_SB_TABLE=81,69|46,44	ECNT=1	RGS19	hg38	chr20	64073905	64073905	MISSENSE		SNP	G	G	A	g.chr20:64073905G>A	ENST00000395042.2	-	6	895	c.602C>T	c.(601-603)aCc>aTc	p.T201I	0.6708229426433915	GGCACGGTAGGTGGGAGAGCT	RGS19_ENST00000332298.9_MISSENSE_p.T201I
chr20	64098121	G	A	PASS	0/1	360,78	0.182	DP=468	99,21	133,29	256,56	167,193,35,43	360	78	AS_SB_TABLE=167,193|35,43	ECNT=1	OPRL1	hg38	chr20	64098121	64098121	MISSENSE		SNP	G	G	A	g.chr20:64098121G>A	ENST00000336866.7	+	4	1008	c.553G>A	c.(553-555)Gtt>Att	p.V185I	0.6134663341645885	CGGTGTTCCCGTTGCCATCAT	OPRL1_ENST00000349451.3_MISSENSE_p.V185I/OPRL1_ENST00000355631.8_MISSENSE_p.V185I/OPRL1_ENST00000672146.2_MISSENSE_p.V185I/MYT1_ENST00000659024.1_FIVE_PRIME_FLANK/AL121581.2_ENST00000660961.1_RNA
chr21	26943512	A	C	PASS	0/1	119,17	0.169	DP=137	38,5	31,9	73,14	56,63,5,12	119	17	AS_SB_TABLE=56,63|5,12	ECNT=1	ADAMTS5	hg38	chr21	26943512	26943512	MISSENSE		SNP	A	A	C	g.chr21:26943512A>C	ENST00000284987.6	-	3	1970	c.1273T>G	c.(1273-1275)Ttc>Gtc	p.F425V	0.4139650872817955	TCTTCACAGAATTTGGAATCG		Esophageal_%20_Squamous(53_%3B_683_%20_1080_%20_10100_%20_14424_%20_45938)
chr21	29642914	C	T	PASS	0/1	50,50	0.463	DP=103	11,17	23,13	35,30	23,27,24,26	50	50	AS_SB_TABLE=23,27|24,26	ECNT=1	GRIK1	hg38	chr21	29642914	29642914	MISSENSE		SNP	C	C	T	g.chr21:29642914C>T	ENST00000389125.7	-	7	1135	c.1010G>A	c.(1009-1011)cGg>cAg	p.R337Q	0.5236907730673317	CTGGGATGCCCGGTGCGAGGC	GRIK1_ENST00000399914.5_MISSENSE_p.R337Q/GRIK1_ENST00000399907.5_MISSENSE_p.R337Q/GRIK1_ENST00000399913.5_MISSENSE_p.R337Q/GRIK1_ENST00000327783.8_MISSENSE_p.R337Q/GRIK1_ENST00000399909.5_MISSENSE_p.R337Q/GRIK1_ENST00000389124.6_MISSENSE_p.R337Q
chr22	19720214	G	C	PASS	0/1	319,64	0.168	DP=394	127,19	79,21	217,43	172,147,29,35	319	64	AS_SB_TABLE=172,147|29,35	ECNT=1	SEPTIN5	hg38	chr22	19720214	19720214	MISSENSE		SNP	G	G	C	g.chr22:19720214G>C	ENST00000455784.7	+	5	424	c.338G>C	c.(337-339)gGg>gCg	p.G113A	0.5985037406483791	CCGGGATTCGGGGACGCTGTC	SEPTIN5_ENST00000383045.7_MISSENSE_p.G122A/SEPTIN5_ENST00000438754.6_MISSENSE_p.G122A/SEPTIN5_ENST00000406395.5_MISSENSE_p.G113A/GP1BB_ENST00000366425.4_FIVE_PRIME_FLANK/AC000093.1_ENST00000455843.5_MISSENSE_p.G122A
chr22	19880654	C	T	PASS	0/1	59,237	0.791	DP=303	20,78	16,65	39,150	28,31,124,113	59	237	AS_SB_TABLE=28,31|124,113	ECNT=1	TXNRD2	hg38	chr22	19880654	19880654	MISSENSE		SNP	C	C	T	g.chr22:19880654C>T	ENST00000400521.7	-	13	1165	c.1150G>A	c.(1150-1152)Ggc>Agc	p.G384S	0.5935162094763092	GAGGACCCGCCGAAGAGCCGC	TXNRD2_ENST00000400519.6_MISSENSE_p.G383S/TXNRD2_ENST00000400518.5_MISSENSE_p.G354S/TXNRD2_ENST00000542719.6_MISSENSE_p.G288S/TXNRD2_ENST00000400525.6_MISSENSE_p.G361S/TXNRD2_ENST00000462330.5_MISSENSE_p.G25S/TXNRD2_ENST00000485358.5_MISSENSE_p.G40S
chr22	28786196	C	G	PASS	0/1	196,57	0.227	DP=261	62,22	65,13	128,37	94,102,30,27	196	57	AS_SB_TABLE=94,102|30,27	ECNT=1	CCDC117	hg38	chr22	28786196	28786196	MISSENSE		SNP	C	C	G	g.chr22:28786196C>G	ENST00000249064.9	+	5	865	c.710C>G	c.(709-711)gCt>gGt	p.A237G	0.4089775561097257	GAGAGCCAAGCTAAGCATGTA	CCDC117_ENST00000448492.6_MISSENSE_p.A219G/CCDC117_ENST00000421503.6_MISSENSE_p.A162G
chr22	38866500	GG	AA	PASS	0/1	70,78	0.523	DP=154	22,29	24,22	52,57	34,36,35,43	70	78	AS_SB_TABLE=34,36|35,43	ECNT=1	CBX6	hg38	chr22	38866500	38866501	MISSENSE		DNP	GG	GG	AA	g.chr22:38866500_38866501GG>AA	ENST00000407418.8	-	5	974_975	c.947_948CC>TT	c.(946-948)tCC>tTT	p.S316F	0.7213930348258707	CGGGAGGGAGGGACAGGTCGAG	CBX6_ENST00000216083.6_MISSENSE_p.S298F
chr22	42126611	C	G	PASS	0/1	115,108	0.497	DP=230	38,42	35,32	77,76	63,52,67,41	115	108	AS_SB_TABLE=63,52|67,41	ECNT=1	CYP2D6	hg38	chr22	42126611	42126611	MISSENSE		SNP	C	C	G	g.chr22:42126611C>G	ENST00000645361.2	-	9	1476	c.1457G>C	c.(1456-1458)aGc>aCc	p.S486T	0.6259351620947631	GGGGGATGGGCTCACCAGGAA	CYP2D6_ENST00000359033.4_MISSENSE_p.S435T/CYP2D6_ENST00000389970.7_MISSENSE_p.S483T/NDUFA6-DT_ENST00000439129.5_RNA
chrX	3322480	C	T	PASS	0/1	95,104	0.531	DP=209	24,25	29,30	59,67	45,50,47,57	95	104	AS_SB_TABLE=45,50|47,57	ECNT=1	MXRA5	hg38	chrX	3322480	3322480	MISSENSE		SNP	C	C	T	g.chrX:3322480C>T	ENST00000217939.7	-	5	3371	c.3205G>A	c.(3205-3207)Gga>Aga	p.G1069R	0.46633416458852867	ATATTTCCTCCCTGTAGTGTC
chrX	17726594	T	G	PASS	0/1	195,96	0.33	DP=296	58,36	65,25	131,64	97,98,49,47	195	96	AS_SB_TABLE=97,98|49,47	ECNT=1	NHS	hg38	chrX	17726594	17726594	MISSENSE		SNP	T	T	G	g.chrX:17726594T>G	ENST00000380060.7	+	6	2763	c.2425T>G	c.(2425-2427)Tta>Gta	p.L809V	0.4937655860349127	GCAGGACTACTTAGACCACAA	NHS_ENST00000398097.7_MISSENSE_p.L653V/NHS_ENST00000615422.1_MISSENSE_p.L650V/NHS_ENST00000617601.4_MISSENSE_p.L626V
chrX	17801238	G	A	PASS	0/1	89,196	0.702	DP=292	26,66	23,53	55,131	38,51,82,114	89	196	AS_SB_TABLE=38,51|82,114	ECNT=2	RAI2	hg38	chrX	17801238	17801238	MISSENSE		SNP	G	G	A	g.chrX:17801238G>A	ENST00000360011.5	-	3	1190	c.773C>T	c.(772-774)tCc>tTc	p.S258F	0.5860349127182045	GCTGAACTTGGATTCAGAACT	RAI2_ENST00000331511.5_MISSENSE_p.S258F/RAI2_ENST00000451717.6_MISSENSE_p.S258F/RAI2_ENST00000415486.7_MISSENSE_p.S208F/RAI2_ENST00000545871.1_MISSENSE_p.S258F
chrX	18598520	C	A	PASS	0/1	143,64	0.29	DP=210	44,18	54,21	102,41	77,66,32,32	143	64	AS_SB_TABLE=77,66|32,32	ECNT=1	CDKL5	hg38	chrX	18598520	18598520	MISSENSE		SNP	C	C	A	g.chrX:18598520C>A	ENST00000623535.2	+	11	1134	c.884C>A	c.(883-885)cCt>cAt	p.P295H	0.3491271820448878	TTGAATCACCCTACATTTCAA	CDKL5_ENST00000674046.1_MISSENSE_p.P295H/CDKL5_ENST00000635828.1_MISSENSE_p.P295H/CDKL5_ENST00000379989.6_MISSENSE_p.P295H/CDKL5_ENST00000379996.7_MISSENSE_p.P295H
chrX	20056766	C	T	PASS	0/1	69,154	0.69	DP=234	15,46	28,55	47,106	30,39,71,83	69	154	AS_SB_TABLE=30,39|71,83	ECNT=1	MAP7D2	hg38	chrX	20056766	20056766	MISSENSE		SNP	C	C	T	g.chrX:20056766C>T	ENST00000379651.7	-	4	417	c.398G>A	c.(397-399)cGg>cAg	p.R133Q	0.5586034912718204	CTCCAGGGACCGGCGCATCAT	MAP7D2_ENST00000379643.10_MISSENSE_p.R133Q/MAP7D2_ENST00000443379.7_MISSENSE_p.R133Q/MAP7D2_ENST00000452324.3_MISSENSE_p.R89Q
chrX	30236122	G	T	PASS	0/1	32,51	0.621	DP=87	9,18	12,15	24,40	11,21,22,29	32	51	AS_SB_TABLE=11,21|22,29	ECNT=1	MAGEB3	hg38	chrX	30236122	30236122	MISSENSE		SNP	G	G	T	g.chrX:30236122G>T	ENST00000361644.3	+	5	935	c.198G>T	c.(196-198)caG>caT	p.Q66H	0.46384039900249374	AGAAGCCTCAGAGAGCACTAT	MAGEB3_ENST00000620842.1_MISSENSE_p.Q66H
chrX	30559659	C	T	PASS	0/1	73,77	0.517	DP=153	18,24	32,32	54,58	33,40,45,32	73	77	AS_SB_TABLE=33,40|45,32	ECNT=1	CXorf21	hg38	chrX	30559659	30559659	MISSENSE		SNP	C	C	T	g.chrX:30559659C>T	ENST00000378962.4	-	3	942	c.697G>A	c.(697-699)Gac>Aac	p.D233N	0.4089775561097257	GGAGAACTGTCATGAAACACG
chrX	31875322	C	A	PASS	0/1	98,81	0.431	DP=187	35,26	33,28	73,55	47,51,39,42	98	81	AS_SB_TABLE=47,51|39,42	ECNT=1	DMD	hg38	chrX	31875322	31875322	MISSENSE		SNP	C	C	A	g.chrX:31875322C>A	ENST00000357033.8	-	48	7171	c.6964G>T	c.(6964-6966)Gac>Tac	p.D2322Y	0.29925187032418954	TGCCCAAGGTCTTTTATTTGA	DMD_ENST00000378677.6_MISSENSE_p.D2318Y/DMD_ENST00000474231.5_FIVE_PRIME_UTR/DMD_ENST00000620040.4_MISSENSE_p.D2321Y/DMD_ENST00000619831.4_MISSENSE_p.D2317Y/DMD_ENST00000378707.7_FIVE_PRIME_UTR/DMD_ENST00000359836.5_FIVE_PRIME_UTR/DMD_ENST00000541735.5_FIVE_PRIME_UTR
chrX	48765866	C	T	PASS	0/1	127,53	0.311	DP=189	39,13	37,21	83,37	70,57,31,22	127	53	AS_SB_TABLE=70,57|31,22	ECNT=1	GLOD5	hg38	chrX	48765866	48765866	MISSENSE		SNP	C	C	T	g.chrX:48765866C>T	ENST00000303227.11	+	2	139	c.95C>T	c.(94-96)cCa>cTa	p.P32L	0.4513715710723192	ACCCCTCCCCCATGTCTTATC
chrX	49065588	G	A	PASS	0/1	150,86	0.362	DP=240	44,23	57,31	106,60	77,73,45,41	150	86	AS_SB_TABLE=77,73|45,41	ECNT=1	CCDC120	hg38	chrX	49065588	49065588	MISSENSE		SNP	G	G	A	g.chrX:49065588G>A	ENST00000606812.5	+	8	1036	c.817G>A	c.(817-819)Gat>Aat	p.D273N	0.628428927680798	TCTTTATGGGGATCTGAAGAG	CCDC120_ENST00000597275.5_MISSENSE_p.D273N/CCDC120_ENST00000496529.6_MISSENSE_p.D273N/CCDC120_ENST00000603986.6_MISSENSE_p.D308N/CCDC120_ENST00000536628.3_MISSENSE_p.D261N
chrX	49067360	C	A	PASS	0/1	237,107	0.326	DP=350	54,27	92,40	155,75	107,130,50,57	237	107	AS_SB_TABLE=107,130|50,57	ECNT=1	CCDC120	hg38	chrX	49067360	49067360	MISSENSE		SNP	C	C	A	g.chrX:49067360C>A	ENST00000606812.5	+	10	1360	c.1141C>A	c.(1141-1143)Ctg>Atg	p.L381M	0.6957605985037406	GCCTGCCCCTCTGGCTCCCTC	CCDC120_ENST00000597275.5_MISSENSE_p.L381M/CCDC120_ENST00000496529.6_MISSENSE_p.L381M/CCDC120_ENST00000603986.6_MISSENSE_p.L416M/CCDC120_ENST00000536628.3_MISSENSE_p.L369M
chrX	49256937	G	T	PASS	0/1	221,106	0.305	DP=335	57,33	47,21	155,68	100,121,54,52	221	106	AS_SB_TABLE=100,121|54,52	ECNT=1	FOXP3	hg38	chrX	49256937	49256937	MISSENSE		SNP	G	G	T	g.chrX:49256937G>T	ENST00000376207.10	-	5	602	c.530C>A	c.(529-531)cCc>cAc	p.P177H	0.6259351620947631	GTCCTTCCTGGGTGCACTGGG	FOXP3_ENST00000376199.7_MISSENSE_p.P142H/FOXP3_ENST00000557224.6_MISSENSE_p.P142H/FOXP3_ENST00000455775.7_MISSENSE_p.P177H/FOXP3_ENST00000376197.1_MISSENSE_p.P127H/FOXP3_ENST00000518685.6_MISSENSE_p.P177H	GBM(182_%3B_1432_%20_2112_%20_16160_%20_23073_%20_31774)
chrX	49317174	G	C	PASS	0/1	120,54	0.328	DP=179	48,24	34,16	83,40	73,47,34,20	120	54	AS_SB_TABLE=73,47|34,20	ECNT=1	GAGE10	hg38	chrX	49317174	49317174	MISSENSE		SNP	G	G	C	g.chrX:49317174G>C	ENST00000407599.3	+	4	307	c.214G>C	c.(214-216)Gaa>Caa	p.E72Q	0.3765586034912718	GCCGAAGCCTGAAGCTGATAG	GAGE12J_ENST00000442437.2_FIVE_PRIME_FLANK
chrX	53546456	T	G	PASS	0/1	129,77	0.373	DP=208	37,27	45,25	88,52	76,53,43,34	129	77	AS_SB_TABLE=76,53|43,34	ECNT=1	HUWE1	hg38	chrX	53546456	53546456	MISSENSE		SNP	T	T	G	g.chrX:53546456T>G	ENST00000342160.7	-	69	11353	c.10895A>C	c.(10894-10896)tAt>tCt	p.Y3632S	0.47381546134663344	ACAAAGGGTATAACCCAGATG	HUWE1_ENST00000262854.11_MISSENSE_p.Y3632S/HUWE1_ENST00000612484.4_MISSENSE_p.Y3623S
chrX	55624222	G	T	PASS	0/1	250,48	0.163	DP=306	59,13	106,19	174,33	122,128,24,24	250	48	AS_SB_TABLE=122,128|24,24	ECNT=1	FOXR2	hg38	chrX	55624222	55624222	NONSENSE		SNP	G	G	T	g.chrX:55624222G>T	ENST00000339140.5	+	1	823	c.511G>T	c.(511-513)Gaa>Taa	p.E171*	0.5037406483790524	CCAGTCCCCTGAAATGAAATG
chrX	66025129	C	T	PASS	0/1	170,65	0.281	DP=245	61,19	41,18	108,42	83,87,31,34	170	65	AS_SB_TABLE=83,87|31,34	ECNT=1	VSIG4	hg38	chrX	66025129	66025129	SPLICE_SITE	MISSENSE	SNP	C	C	T	g.chrX:66025129C>T	ENST00000374737.9	-	6	918	c.836G>A	c.(835-837)gGa>gAa	p.G279E	0.4114713216957606	CAGGCTCTTTCCTAGAGGGTA	VSIG4_ENST00000412866.2_SPLICE_SITE_p.G185E/VSIG4_ENST00000455586.6_SPLICE_SITE_p.G279E
chrX	66203394	G	A	PASS	0/1	94,45	0.316	DP=141	31,9	32,21	66,30	57,37,28,17	94	45	AS_SB_TABLE=57,37|28,17	ECNT=1	HEPH	hg38	chrX	66203394	66203394	MISSENSE		SNP	G	G	A	g.chrX:66203394G>A	ENST00000419594.5	+	10	1651	c.1541G>A	c.(1540-1542)aGc>aAc	p.S514N	0.4763092269326683	CAGGCAGGCAGCCATCGAGAA	HEPH_ENST00000441993.6_MISSENSE_p.S706N/HEPH_ENST00000343002.6_MISSENSE_p.S703N/HEPH_ENST00000519389.5_MISSENSE_p.S757N/HEPH_ENST00000336279.9_MISSENSE_p.S436N
chrX	70609156	G	C	PASS	0/1	136,57	0.298	DP=195	34,15	50,20	91,38	63,73,26,31	136	57	AS_SB_TABLE=63,73|26,31	ECNT=1	TEX11	hg38	chrX	70609156	70609156	MISSENSE		SNP	G	G	C	g.chrX:70609156G>C	ENST00000395889.6	-	23	2015	c.1859C>G	c.(1858-1860)cCt>cGt	p.P620R	0.36159600997506236	TTCACCAAAAGGCTGAGAAAG	TEX11_ENST00000374333.6_MISSENSE_p.P605R/TEX11_ENST00000374320.6_MISSENSE_p.P295R/TEX11_ENST00000344304.3_MISSENSE_p.P620R
chrX	70928912	A	G	PASS	0/1	228,133	0.376	DP=373	68,40	61,39	138,83	116,112,67,66	228	133	AS_SB_TABLE=116,112|67,66	ECNT=1	SLC7A3	hg38	chrX	70928912	70928912	MISSENSE		SNP	A	A	G	g.chrX:70928912A>G	ENST00000374299.8	-	3	606	c.461T>C	c.(460-462)cTg>cCg	p.L154P	0.5311720698254364	GGGCACGTGCAGTGCAATGGA	SLC7A3_ENST00000298085.4_MISSENSE_p.L154P
chrX	93709985	C	A	PASS	0/1	40,45	0.532	DP=89	20,24	5,7	28,32	17,23,19,26	40	45	AS_SB_TABLE=17,23|19,26	ECNT=1	FAM133A	hg38	chrX	93709985	93709985	MISSENSE		SNP	C	C	A	g.chrX:93709985C>A	ENST00000332647.5	+	4	879	c.566C>A	c.(565-567)cCt>cAt	p.P189H	0.35910224438902744	GATGATAAACCTTTATCATCT	FAM133A_ENST00000322139.4_MISSENSE_p.P189H
chrX	101657162	G	A	PASS	0/1	175,80	0.313	DP=264	57,17	64,34	130,59	79,96,37,43	175	80	AS_SB_TABLE=79,96|37,43	ECNT=1	ARMCX2	hg38	chrX	101657162	101657162	MISSENSE		SNP	G	G	A	g.chrX:101657162G>A	ENST00000356824.9	-	6	938	c.427C>T	c.(427-429)Ccc>Tcc	p.P143S	0.6384039900249376	GTCACCCCGGGAGGTGGTGCT	ARMCX2_ENST00000328766.9_MISSENSE_p.P143S/ARMCX2_ENST00000330154.6_MISSENSE_p.P143S
chrX	102749389	A	G	PASS	0/1	92,204	0.686	DP=302	36,72	24,62	64,141	45,47,103,101	92	204	AS_SB_TABLE=45,47|103,101	ECNT=1	ARMCX5-GPRASP2	hg38	chrX	102749389	102749389	MISSENSE		SNP	A	A	G	g.chrX:102749389A>G	ENST00000652409.1	+	8	1441	c.394A>G	c.(394-396)Agt>Ggt	p.S132G	0.5012468827930174	GGCTGGTAATAGTTTCAGCAC	BHLHB9_ENST00000457056.6_MISSENSE_p.S132G/BHLHB9_ENST00000372735.1_MISSENSE_p.S132G/BHLHB9_ENST00000361229.8_MISSENSE_p.S132G/BHLHB9_ENST00000447531.5_MISSENSE_p.S132G/BHLHB9_ENST00000448867.1_MISSENSE_p.S132G
chrX	106036850	G	A	PASS	0/1	225,83	0.271	DP=320	80,35	67,21	163,60	110,115,39,44	225	83	AS_SB_TABLE=110,115|39,44	ECNT=1	SERPINA7	hg38	chrX	106036850	106036850	MISSENSE		SNP	G	G	A	g.chrX:106036850G>A	ENST00000327674.8	-	1	545	c.209C>T	c.(208-210)cCt>cTt	p.P70L	0.46633416458852867	AATGCTCACAGGGGAAAAGAA	SERPINA7_ENST00000372563.2_MISSENSE_p.P70L
chrX	115192224	G	A	PASS	0/1	224,115	0.336	DP=353	74,40	87,43	174,87	106,118,61,54	224	115	AS_SB_TABLE=106,118|61,54	ECNT=1	RBMXL3	hg38	chrX	115192224	115192224	MISSENSE		SNP	G	G	A	g.chrX:115192224G>A	ENST00000424776.5	+	1	2815	c.2783G>A	c.(2782-2784)cGc>cAc	p.R928H	0.6533665835411472	GGCGGGGGCCGCGGCCTCAAC	LRCH2_ENST00000317135.13_INTRON/LRCH2_ENST00000538422.2_INTRON
chrX	131274153	C	T	PASS	0/1	81,203	0.709	DP=290	22,49	28,73	52,128	39,42,97,106	81	203	AS_SB_TABLE=39,42|97,106	ECNT=1	IGSF1	hg38	chrX	131274153	131274153	MISSENSE		SNP	C	C	T	g.chrX:131274153C>T	ENST00000361420.8	-	19	3965	c.3805G>A	c.(3805-3807)Gtg>Atg	p.V1269M	0.5187032418952618	ACAACCACCACGATTAGGCTA	IGSF1_ENST00000651556.1_MISSENSE_p.V1269M/IGSF1_ENST00000370904.6_MISSENSE_p.V1260M/IGSF1_ENST00000370903.8_MISSENSE_p.V1274M/IGSF1_ENST00000370910.5_MISSENSE_p.V1260M/IGSF1_ENST00000652189.1_MISSENSE_p.V1173M
chrX	136675082	C	T	PASS	0/1	156,57	0.266	DP=213	46,18	49,16	104,37	61,95,21,36	156	57	AS_SB_TABLE=61,95|21,36	ECNT=1	ARHGEF6	hg38	chrX	136675082	136675082	MISSENSE		SNP	C	C	T	g.chrX:136675082C>T	ENST00000250617.7	-	19	2010	c.1960G>A	c.(1960-1962)Gaa>Aaa	p.E654K	0.4613466334164589	GCATCCTCTTCCAGAGCAGCT	ARHGEF6_ENST00000370622.5_MISSENSE_p.E500K/ARHGEF6_ENST00000370620.5_MISSENSE_p.E500K
chrX	153909892	A	C	PASS	0/1	274,94	0.248	DP=375	62,26	95,23	209,68	137,137,46,48	274	94	AS_SB_TABLE=137,137|46,48	ECNT=1	ARHGAP4	hg38	chrX	153909892	153909892	MISSENSE		SNP	A	A	C	g.chrX:153909892A>C	ENST00000350060.10	-	19	2325	c.2263T>G	c.(2263-2265)Ttt>Gtt	p.F755V	0.6982543640897756	GTGTAGGCAAAGCAGGCCACA	ARHGAP4_ENST00000370028.7_MISSENSE_p.F795V/ARHGAP4_ENST00000370016.5_MISSENSE_p.F734V/ARHGAP4_ENST00000393721.5_MISSENSE_p.F577V/U52112.2_ENST00000646191.1_FIVE_PRIME_FLANK
chrX	153913844	G	C	PASS	0/1	236,92	0.275	DP=332	76,22	70,32	154,58	108,128,41,51	236	92	AS_SB_TABLE=108,128|41,51	ECNT=1	ARHGAP4	hg38	chrX	153913844	153913844	MISSENSE		SNP	G	G	C	g.chrX:153913844G>C	ENST00000350060.10	-	8	1130	c.1068C>G	c.(1066-1068)gaC>gaG	p.D356E	0.6384039900249376	GCAGAATCTCGTCCCGCAGCT	ARHGAP4_ENST00000370028.7_MISSENSE_p.D396E/ARHGAP4_ENST00000370016.5_MISSENSE_p.D335E/ARHGAP4_ENST00000393721.5_MISSENSE_p.D178E/U52112.2_ENST00000646191.1_FIVE_PRIME_FLANK
[truncated: 131 more columns]
