# Supplementary material for: Characterization of dabrafenib-induced drug insensitivity via cellular barcoding and collateral sensitivity to second-line therapeutics
Source: Sci Rep. 2024 Jan 2;14:286. doi: 10.1038/s41598-023-50443-3 (PMC10762103; doi:10.1038/s41598-023-50443-3)
Supplement: Supplementary file 4 — Supplementary Table 5. [file 41598_2023_50443_MOESM4_ESM.xlsx]

## Sheet: Sheet1
CHROM	POS	REF	ALT	FILTER	AF_repA	AF_dmso	Gene	Gencode_34_ncbiBuild	Gencode_34_variantClassification	Gencode_34_secondaryVariantClassification	Gencode_34_variantType	Gencode_34_refAllele	Gencode_34_tumorSeqAllele1	Gencode_34_tumorSeqAllele2	Gencode_34_genomeChange	Gencode_34_annotationTranscript	Gencode_34_transcriptStrand	Gencode_34_transcriptExon	Gencode_34_transcriptPos	Gencode_34_cDnaChange	Gencode_34_codonChange	Gencode_34_proteinChange	Gencode_34_gcContent	Gencode_34_referenceContext	Gencode_34_otherTranscripts	Achilles_Top_Genes	CGC_Name	CGC_GeneID	CGC_Chr	CGC_Chr_Band	CGC_Cancer_Somatic_Mut	CGC_Cancer_Germline_Mut	CGC_Tumour_Types__(Somatic_Mutations)	CGC_Tumour_Types_(Germline_Mutations)	CGC_Cancer_Syndrome	CGC_Tissue_Type	CGC_Cancer_Molecular_Genetics	CGC_Mutation_Type	CGC_Translocation_Partner	CGC_Other_Germline_Mut	CGC_Other_Syndrome/Disease	ClinVar_VCF_AF_ESP	ClinVar_VCF_AF_EXAC	ClinVar_VCF_AF_TGP	ClinVar_VCF_ALLELEID	ClinVar_VCF_CLNDISDB	ClinVar_VCF_CLNDISDBINCL	ClinVar_VCF_CLNDN	ClinVar_VCF_CLNDNINCL
chr1	111318580	C	A	PASS	0.118	0.306	CHIA	hg38	MISSENSE		SNP	C	C	A	g.chr1:111318580C>A	ENST00000369740.6	+	9	985	c.817C>A	c.(817-819)Ctg>Atg	p.L273M	0.48129675810473815	CAACTTCATCCTGAGCAACCC	CHIA_ENST00000430615.1_MISSENSE_p.L165M/CHIA_ENST00000353665.10_MISSENSE_p.L112M/CHIA_ENST00000483391.5_MISSENSE_p.L112M/CHIA_ENST00000343320.10_MISSENSE_p.L273M/CHIA_ENST00000451398.6_MISSENSE_p.L112M/AL356387.1_ENST00000426321.1_RNA
chr1	218305057	G	T	PASS	0.122	0.402	RRP15	hg38	MISSENSE		SNP	G	G	T	g.chr1:218305057G>T	ENST00000366932.4	+	3	459	c.435G>T	c.(433-435)atG>atT	p.M145I	0.3765586034912718	GGGAAATGATGTGCAGAGTAA	AC096638.2_ENST00000434965.1_FIVE_PRIME_FLANK
chr4	112260861	A	AGGT	PASS	0.136	0.347	AP1AR	hg38	SPLICE_SITE	IN_FRAME_INS	INS	-	-	GGT	g.chr4:112260861_112260862insGGT	ENST00000274000.10	+	5	586	c.281_282insGGT	c.(280-282)gag>gaGGTg	p.94_95insV	0.29	TTCAAAAAGAGGTAAATTGT	AP1AR_ENST00000309703.10_SPLICE_SITE_p.94_95insV
chr6	12124525	C	T	PASS	0.129	0.271	HIVEP1	hg38	MISSENSE		SNP	C	C	T	g.chr6:12124525C>T	ENST00000379388.7	+	4	5088	c.4730C>T	c.(4729-4731)cCt>cTt	p.P1577L	0.44389027431421446	TCTTCTAATCCTGTGCATTCT	HIVEP1_ENST00000541134.5_MISSENSE_p.P1577L/HIVEP1_ENST00000627968.2_FIVE_PRIME_UTR
chr9	8518013	T	A	PASS	0.141	0.294	PTPRD	hg38	MISSENSE		SNP	T	T	A	g.chr9:8518013T>A	ENST00000381196.8	-	18	1922	c.1378A>T	c.(1378-1380)Act>Tct	p.T460S	0.4713216957605985	ACATGTTGAGTGGGATCCATT	PTPRD_ENST00000486161.5_MISSENSE_p.T460S/PTPRD_ENST00000397606.7_MISSENSE_p.T450S/PTPRD_ENST00000356435.9_MISSENSE_p.T460S/PTPRD_ENST00000540109.5_MISSENSE_p.T460S/PTPRD_ENST00000355233.9_MISSENSE_p.T460S/PTPRD_ENST00000397617.7_MISSENSE_p.T450S/PTPRD_ENST00000397611.7_MISSENSE_p.T457S/PTPRD_ENST00000537002.5_MISSENSE_p.T454S
chr11	107560784	G	T	PASS	0.117	0.256	ALKBH8	hg38	MISSENSE		SNP	G	G	T	g.chr11:107560784G>T	ENST00000428149.6	-	2	262	c.110C>A	c.(109-111)aCa>aAa	p.T37K	0.32169576059850374	ATAGGATACTGTCTCAATGCC	ALKBH8_ENST00000389568.7_MISSENSE_p.T37K/ALKBH8_ENST00000417449.6_MISSENSE_p.T40K/ALKBH8_ENST00000429370.5_MISSENSE_p.T37K
chr17	80291683	C	T	PASS	0.151	0.321	RNF213	hg38	MISSENSE		SNP	C	C	T	g.chr17:80291683C>T	ENST00000508628.6	+	9	1619	c.1474C>T	c.(1474-1476)Cac>Tac	p.H492Y	0.4688279301745636	TTCCAAGAAGCACCTAGATAA	RNF213_ENST00000582970.5_MISSENSE_p.H443Y/RNF213_ENST00000319921.4_MISSENSE_p.H443Y
chr15	86158977	C	G	PASS	0.395	0.184	AGBL1	hg38	MISSENSE		SNP	C	C	G	g.chr15:86158977C>G	ENST00000441037.7	+	5	439	c.439C>G	c.(439-441)Ctt>Gtt	p.L147V	0.41895261845386533	CATGGAACTGCTTTTCAAGGT	AGBL1_ENST00000635782.2_MISSENSE_p.L101V
[truncated: 118 more columns]
