# Supplementary material for: Characterization of dabrafenib-induced drug insensitivity via cellular barcoding and collateral sensitivity to second-line therapeutics
Source: Sci Rep. 2024 Jan 2;14:286. doi: 10.1038/s41598-023-50443-3 (PMC10762103; doi:10.1038/s41598-023-50443-3)
Supplement: Supplementary file 5 — Supplementary Table 6. [file 41598_2023_50443_MOESM5_ESM.xlsx]

## Sheet: RepAvsDMSO-CNV-Regions
chr	start	end	copy number	status	genotype	uncertainty	WilcoxonRankSumTestPvalue	KolmogorovSmirnovPvalue
6	132771035	144730486	4	gain	AAAB	13.2229	3.42632e-145	0
6	106106910	111703034	4	gain	AAAB	10.2849	1.23789e-115	0
6	111703998	132770939	4	gain	AAAB	8.58321	1.48434e-91	0
13	35232491	37563370	2	loss	AA	100	4.03256e-76	0
13	19824476	21376655	2	loss	AA	31.2994	2.62146e-52	0
8	627098	6812339	2	loss	AA	-1	1.1858e-34	0
4	13474317	15711889	3	neutral	AAA	100	0.608516	0.649945
4	174522358	182753604	3	neutral	AAA	100	3.05476e-21	3.33067e-16
13	102193036	103052708	2	loss	AA	34.767	6.02413e-32	0
8	42369270	43196540	2	loss	-	-1	1.14117e-30	0
6	292539	2954709	3	neutral	AAA	-1	0.0227794	0.0318798
6	80031466	89596014	3	neutral	AAA	26.4199	5.79312e-68	0
6	89598137	106106499	3	neutral	AAA	17.3587	1.21707e-14	2.55351e-15
13	114016196	114326281	2	loss	-	-1	1.45477e-25	0
8	13305224	16175300	2	loss	AA	100	4.17585e-20	0
19	58514053	58573296	2	loss	-	-1	3.98537e-17	0
1	248745141	248859419	2	loss	AB	35.6717	1.69715e-15	3.33067e-16
6	146672219	161549003	3	neutral	AAA	1.77207	2.6132e-20	0
6	161569354	170569779	3	neutral	AAA	7.8368	1.22527e-34	0
19	58350369	58511955	2	loss	AB	5.58727	1.49938e-14	1.55431e-15
7	32543140	44206485	3	neutral	AAA	34.319	0.00255787	2.55497e-05
7	73539881	77196985	3	neutral	AAA	37.6042	8.25966e-11	6.74426e-10
7	132228345	158922549	3	neutral	AAA	19.3536	1.31351e-06	8.13793e-14
21	46529091	46562994	2	loss	AB	89.1587	1.89593e-14	2.20024e-12
13	19173862	19782757	2	loss	-	-1	3.71855e-14	1.57874e-13
8	6815806	13276400	3	neutral	AAA	100	2.10952e-35	0
1	52796733	52974832	4	gain	AABB	100	1.40986e-13	9.82366e-11
8	16177885	30727835	3	neutral	AAA	-1	1.64108e-169	0
8	30743710	37938881	3	neutral	AAA	-1	2.62216e-48	0
8	38264932	42357223	3	neutral	AAA	-1	1.28692e-53	0
12	133050523	133227152	2	loss	AA	17.834	1.83289e-12	9.64784e-13
6	144748245	145635486	4	gain	-	-1	1.04527e-11	6.88272e-11
8	79766650	93772651	3	neutral	AAA	100	4.10808e-46	0
8	98579663	103420463	3	neutral	AAA	100	2.21431e-13	9.63674e-14
8	106769522	113314793	3	neutral	AAA	100	1.5775e-22	0
8	113376737	129754561	3	neutral	AAA	5.00437	0.00178655	1.81855e-13
5	92231	179606	2	loss	-	-1	4.27914e-11	9.41562e-11
X	33211281	36149223	4	gain	AABB	5.89431	3.75505e-09	3.00354e-08
2	36981489	37008848	2	loss	AA	100	5.03928e-07	1.6816e-07
5	181513	271821	2	loss	AB	13.8289	7.52528e-07	3.08434e-06
10	47056	248608	2	loss	-	-1	7.66779e-07	3.7311e-07
8	145022213	145065827	2	loss	-	-1	5.01335e-06	3.07192e-06
6	170571409	170584581	2	loss	-	-1	5.62353e-06	6.30884e-05
8	240895	616581	2	loss	-	-1	1.07708e-05	1.2074e-05
4	85730	219397	2	loss	-	-1	0.000108516	0.000626537
14	24631070	39151839	3	neutral	AAA	100	0.910587	0.24135
14	96525309	105496086	3	neutral	AAA	36.7372	0.000178105	6.23828e-06
17	7023671	7866493	3	neutral	AAA	72.2347	7.18111e-22	0
18	252538	320064	2	loss	-	-1	0.000353412	0.0059276
17	7889000	19708507	3	neutral	AAA	72.1957	1.08825e-07	4.88094e-09
9	136432955	136434863	4	gain	AAAB	37.0733	0.0013026	0.0018275
18	321661	6912154	3	neutral	AAA	-1	0.00509961	0.00257595
18	9886588	10472061	3	neutral	AAA	72.2523	0.954425	0.992936
18	12324808	14778075	3	neutral	AAA	-1	0.136695	0.189026
18	14779959	21403994	3	neutral	AAA	72.1649	0.925092	0.825037
18	26292230	27983083	3	neutral	AAA	72.1739	0.11982	0.197166
18	31545720	31852504	3	neutral	AAA	72.1607	0.363787	0.470239
18	69867356	70048188	3	neutral	AAA	72.1854	0.0433404	0.0339444
18	72835314	79753790	3	neutral	AAA	-1	8.79515e-05	8.1512e-05
17	7884806	7888865	5	gain	-	-1	0.00282449	0.00522203
21	39312840	39313299	5	gain	-	-1	0.00282918	0.00523283
21	10413739	10598094	2	loss	-	-1	0.00285061	0.000794383
1	248913862	248918363	2	loss	-	-1	0.00309959	0.00557487
2	41607	43065	2	loss	-	-1	0.00685727	0.0184221
22	21047355	21049405	5	gain	-	-1	0.0145773	0.0374262
8	42357319	42362698	4	gain	-	-1	0.0320575	0.107173
22	30007113	30928207	3	neutral	AAA	100	1.27028e-15	1.58065e-11
22	50267568	50625681	3	neutral	AAA	100	0.603594	0.444497
X	23334875	24562505	3	neutral	AAA	100	4.22074e-05	4.05618e-05
19	107148	282310	2	loss	-	-1	0.0394608	0.0743822

## Sheet: Filtered
chr	start	end	copy number	status	genotype	uncertainty	WilcoxonRankSumTestPvalue	KolmogorovSmirnovPvalue	Overlapping Genes
1	248745141	248859419	2	loss	AB	35.6717	1.69715e-15	3.33067e-16	"LYPD8", "DPY19L4P1", "SH3BP5L", "MIR3124", "ZNF672", "ZNF692", "ZNF692-DT"
1	52796733	52974832	4	gain	AABB	100	1.40986e-13	9.82366e-11	"ZYG11B", "RNU6-969P", "ZYG11A", "ECHDC2", "SCP2", "H3P2"
1	248913862	248918363	2	loss	-	-1	0.00309959	0.00557487	"PGBD2"
2	36981489	37008848	2	loss	AA	100	5.03928e-07	1.6816e-07	"HEATR5B"
2	41607	43065	2	loss	-	-1	0.00685727	0.0184221	"FAM110C"
4	85730	219397	2	loss	-	-1	0.000108516	0.000626537	"ZNF595", "WEE1P1", "ZNF718", "ZNF876P"
5	92231	179606	2	loss	-	-1	4.27914e-11	9.41562e-11	"PLEKHG4B"
5	181513	271821	2	loss	AB	13.8289	7.52528e-07	3.08434e-06	"PLEKHG4B", "LRRC14B", "CCDC127", "SDHA", "PDCD6-DT", "PDCD6", "PDCD6-AHRR"
6	132771035	144730486	4	gain	AAAB	13.2229	3.42632e-145	0	"SLC18B1", "RPS12", "SNORD101", "SNORD100", "SNORA33", "HMGB1P13", "LINC00326", "RPL23AP46", "MTCYBP4", "EYA4", "TARID", "HSPE1P21", "FTH1P26", "LINC01312", "TCF21", "TBPL1", "SLC2A12", "HMGA1P7", "RN7SL408P", "SGK1", "RPS29P32", "RNA5SP218", "KRT8P42", "LINC01010", "CHCHD2P4", "CT69", "LINC03002", "FAM8A6P", "MEMO1P2", "ALDH8A1", "HBS1L", "MIR3662", "MYB", "MYB-AS1", "MIR548A2", "AHI1", "AHI1-DT…
6	106106910	111703034	4	gain	AAAB	10.2849	1.23789e-115	0	"PRDM1", "ATG5", "RN7SL47P", "RNU6-344P", "CRYBG1", "RNA5SP211", "RTN4IP1", "RNU6-527P", "QRSL1", "RPL21P65", "LINC02526", "LINC02532", "RNU6-117P", "MIR587", "CD24", "MTRES1", "BEND3", "RNU6-1299P", "PDSS2", "RPS24P12", "SOBP", "SCML4", "SEC63", "RNU6-437P", "RPL23AP50", "MTHFD2P3", "RPL3P7", "OSTM1", "OSTM1-AS1", "NR2E1", "SNX3", "RNA5SP212", "RNU6-1144P", "AFG1L", "RPL36AP24", "RNU6-770P", "FO…
6	111703998	132770939	4	gain	AAAB	8.58321	1.48434e-91	0	"FYN", "LINC02527", "CCN6", "TUBE1", "FAM229B", "LAMA4", "RNU6-1226P", "LAMA4-AS1", "RFPL4B", "RPSAP45", "KRT18P65", "FEM1AP3", "PA2G4P5", "RNU6-1163P", "FCF1P10", "SOCS5P5", "LINC02518", "RPS27AP11", "LINC02541", "MARCKS", "MROCKI", "LINC02880", "HDAC2", "HDAC2-AS2", "NUDT19P3", "HS3ST5", "RPSAP43", "RNA5SP213", "DNAJA1P4", "LNCPOIR", "RNU6-475P", "LINC02534", "FRK", "TPI1P3", "NT5DC1", "COL10A1…
6	144748245	145635486	4	gain	-	-1	1.04527e-11	6.88272e-11	"UTRN", "EPM2A", "RNU1-33P"
6	170571409	170584581	2	loss	-	-1	5.62353e-06	6.30884e-05	"TBP", "PDCD2"
8	627098	6812339	2	loss	AA	-1	1.1858e-34	0	"ERICH1", "DLGAP2", "DLGAP2-AS1", "CLN8", "CLN8-AS1", "MIR3674", "MIR596", "ARHGEF10", "KBTBD11-AS1", "KBTBD11-OT1", "KBTBD11", "MYOM2", "MIR7160", "LINC03021", "CSMD1", "RNA5SP251", "PAICSP4", "RN7SL318P", "RPL23AP54", "RN7SKP159", "MCPH1-DT", "MCPH1", "ANGPT2", "MCPH1-AS1", "MIR8055", "AGPAT5", "MIR4659A", "MIR4659B", "XKR5"
8	42369270	43196540	2	loss	-	-1	1.14117e-30	0	"POLB", "DKK4", "VDAC3", "SLC20A2", "SMIM19", "CHRNB3", "CHRNA6", "THAP1", "RNF170", "RN7SL806P", "MIR4469", "HOOK3", "FNTA", "RNU1-124P", "POMK", "HGSNAT"
8	13305224	16175300	2	loss	AA	100	4.17585e-20	0	"DLC1", "MTND4P7", "RNA5SP255", "C8orf48", "SGCZ", "EIF4EP5", "RNU7-153P", "RNU6-397P", "MIR383", "TUSC3", "PPM1AP1", "RPL32P19", "MSR1"
8	145022213	145065827	2	loss	-	-1	5.01335e-06	3.07192e-06	"C8orf33"
8	240895	616581	2	loss	-	-1	1.07708e-05	1.2074e-05	"ZNF596", "FAM87A", "FBXO25", "TDRP", "ERICH1"
9	136432955	136434863	4	gain	AAAB	37.0733	0.0013026	0.0018275	"INPP5E"
10	47056	248608	2	loss	-	-1	7.66779e-07	3.7311e-07	"TUBB8", "IL9RP2", "ZMYND11", "DDX20P1", "RNA5SP297"
12	133050523	133227152	2	loss	AA	17.834	1.83289e-12	9.64784e-13	"ZNF84", "ZNF140", "ZNF891", "RPL23AP67", "ZNF10", "ZNF268", "ANHX"
13	35232491	37563370	2	loss	AA	100	4.03256e-76	0	"NBEA", "PHB1P13", "MAB21L1", "LINC00445", "DCLK1", "SOHLH2", "CCDC169-SOHLH2", "CCDC169", "RNU6-71P", "SPART", "SPART-AS1", "CCNA1", "H2ACP1", "SERTM1", "GAPDHP34", "TCEAL4P1", "ARL2BPP3", "NDE1P2", "RFXAP", "SMAD9", "SMAD9-IT1", "LAMTOR3P1", "RPL29P28", "EIF4A1P5", "ALG5", "EXOSC8", "SUPT20H", "CSNK1A1L", "RN7SKP1", "RPS12P24", "LINC01048", "LINC00547", "POSTN"
13	19824476	21376655	2	loss	AA	31.2994	2.62146e-52	0	"ZMYM5", "ZMYM2", "KRR1P1", "LINC01072", "GJA3", "PPIAP28", "LINC00556", "GJB2", "GJB6", "CRYL1", "MIR4499", "IFT88", "SLC35E1P1", "RNU2-7P", "IL17D", "EEF1AKMT1", "RANP8", "XPO4", "CNOT4P1", "HNRNPA1P30", "PPIAP27", "RPSAP54", "LATS2", "LATS2-AS1", "RNU4-9P", "RPS12P23", "IPPKP1", "SAP18", "SKA3", "MRPL57", "LINC01046", "ESRRAP2", "MIPEPP3", "LINC00539", "GRK6P1", "ZDHHC20", "GAPDHP52", "RNA5SP2…
13	102193036	103052708	2	loss	AA	34.767	6.02413e-32	0	"FGF14", "RPL39P29", "FGF14-IT1", "FGF14-AS1", "FGF14-AS2", "LINC00555", "TPP2", "METTL21C", "CCDC168", "TEX30", "POGLUT2", "BIVM-ERCC5", "BIVM", "ERCC5", "METTL21EP", "SLC10A2"
13	114016196	114326281	2	loss	-	-1	1.45477e-25	0	"RASA3", "RASA3-IT1", "CFAP97D2", "CDC16", "MIR548AR", "MIR4502", "UPF3A", "CLCP2", "CHAMP1"
13	19173862	19782757	2	loss	-	-1	3.71855e-14	1.57874e-13	"TUBA3C", "PSPC1P1", "ANKRD26P3", "MRPL3P1", "LINC00421", "PARP4P2", "CCNQP3", "SLC25A15P2", "TPTE2", "CYCSP32", "MRPS31P2", "ESRRAP1", "LINC00350", "GOLM2P1", "MPHOSPH8", "PSPC1-AS2", "PSPC1", "RN7SL166P"
17	7884806	7888865	5	gain	-	-1	0.00282449	0.00522203	"NAA38", "CHD3"
18	252538	320064	2	loss	-	-1	0.000353412	0.0059276	"THOC1", "THOC1-DT", "COLEC12"
19	58514053	58573296	2	loss	-	-1	3.98537e-17	0	"ZBTB45", "RN7SL525P", "TRIM28", "MIR6807", "CHMP2A", "UBE2M", "MZF1-AS1", "MZF1"
19	58350369	58511955	2	loss	AB	5.58727	1.49938e-14	1.55431e-15	"A1BG", "A1BG-AS1", "ZNF497", "ZNF497-AS1", "RNA5SP473", "ZNF837", "RPS5", "MIR4754", "RNF225", "LINC02560", "ZNF584", "ZNF584-DT", "ZNF132", "ZNF132-DT", "ZNF324B", "ZNF324", "ZNF446", "SLC27A5", "RNU6-1337P", "RN7SL693P"
21	46529091	46562994	2	loss	AB	89.1587	1.89593e-14	2.20024e-12	"DIP2A"
21	39312840	39313299	5	gain	-	-1	0.00282918	0.00523283	"BRWD1"
21	10413739	10598094	2	loss	-	-1	0.00285061	0.000794383	"BAGE2", "TPTE", "CYCSP41"
22	21047355	21049405	5	gain	-	-1	0.0145773	0.0374262	"LRRC74B"
X	33211281	36149223	4	gain	AABB	5.89431	3.75505e-09	3.00354e-08	"DMD", "FAM47A", "FTH1P14", "SRSF2P1", "TMEM47", "FAM47B", "RNU6-1087P", "SIAH1P1", "NFYCP1", "MAGEB16", "CFAP47", "RNU6-641P"
